# Supplementary material for: Network Topologies and Convergent Aetiologies Arising from Deletions and Duplications Observed in Individuals with Autism
Source: PLoS Genet. 2013 Jun 6;9(6):e1003523. doi: 10.1371/journal.pgen.1003523 (PMC3675007; doi:10.1371/journal.pgen.1003523)
Supplement: Table S1 — Genomic extent and ENSEMBL gene content for ASD-associated de novo CNVs and AGP control CNVs. In CNV datasets, the genes considered are those remaining after excluding genes also overlapped by benign CNVs in the same direction of copy change (see Materials and Methods). Sets termed All are formed by combining both Gain and Loss CNVs. (XLSX) [file pgen.1003523.s008.xlsx]

## Sheet: Sheet1
	Number of subjects in set	CNV number	CNV median size	Gene	Genome covered
				Count
AGP Control	1146	3096	91 Kb	2789	326 Mb
AGP All	54	73	118 Kb	280	23 Mb
AGP Gain	26	34	134 Kb	156	14 Mb
AGP Loss	31	39	92 Kb	154	11 Mb
Marshall et al. All	24	28	3.3 Mb	758	119 Mb
Marshall et al. Gain	11	11	4.3 Mb	408	42 Mb
Marshall et al. Loss	15	17	3.2 Mb	402	80 Mb
Levy et al. All	82	94	318 Kb	644	69 Mb
Levy et al. Gain	35	39	527 Kb	295	30 Mb
Levy et al. Loss	52	55	90 Kb	350	40 Mb
Sanders et al. All	63	67	719 Kb	839	90 Mb
Sanders et al. Gain	29	32	850 Kb	417	40 Mb
Sanders et al. Loss	35	35	607 Kb	428	51 Mb
