# Supplementary material for: Network Topologies and Convergent Aetiologies Arising from Deletions and Duplications Observed in Individuals with Autism
Source: PLoS Genet. 2013 Jun 6;9(6):e1003523. doi: 10.1371/journal.pgen.1003523 (PMC3675007; doi:10.1371/journal.pgen.1003523)
Supplement: Table S2 — (5 sheets): De novo CNVs identified in individuals with ASD employed in this study: Sheet A lists the de novo CNVs reported by the Autism Genome Project (AGP), Sheet B lists the de novo CNVs reported in the Marshall et al. study, Sheet C lists the de novo CNVs reported in the Levy et al study and Sheet D lists the de novo CNVs reported in the Sanders et al study. Sheets A–D provide the genomic location (NCBI36) and copy change for the AGP set of CNVs employed in this study. Sheet E details the overlapping sequence between the three sets of de novo CNVs considered in the study. The total amount of sequence covered by each set is given next to the set name in the row headings. The percentage shown in brackets in the main body gives the proportion of the set listed in the row heading that is overlapped by the set listed in the column headings. (XLS) [file pgen.1003523.s009.xls]

## Sheet: (A) AGP CNVs
Chr	Start	End	Copy Change	Inheritance
1	1803260	2029579	Gain	Potential_DeNovo
1	2320050	2497275	Gain	Potential_DeNovo
1	3567650	3649602	Gain	Potential_DeNovo
1	44205616	44239193	Gain	Confirmed_DeNovo
1	193185872	193314559	Gain	Potential_DeNovo
2	50493827	50677835	Gain	Confirmed_DeNovo
2	50539877	50730546	Loss	Confirmed_DeNovo
2	50990306	51222043	Loss	Confirmed_DeNovo
2	51002576	51157742	Loss	Confirmed_DeNovo
2	213551117	213740232	Loss	Potential_DeNovo
3	19921061	20096832	Loss	Confirmed_DeNovo
4	932439	1016866	Gain	Potential_DeNovo
4	1711332	1779448	Gain	Potential_DeNovo
5	130112368	130176516	Loss	Potential_DeNovo
5	180499295	180540489	Gain	Confirmed_DeNovo
6	26256979	26416296	Loss	Potential_DeNovo
6	33399849	33512042	Loss	Confirmed_DeNovo
6	66342679	66383666	Gain	Potential_DeNovo
7	1289102	1573785	Gain	Potential_DeNovo
7	44216390	44301067	Gain	Potential_DeNovo
7	61100583	62082083	Gain	Potential_DeNovo
7	100094164	100212023	Gain	Potential_DeNovo
7	102699832	102798745	Loss	Confirmed_DeNovo
7	124270458	124342396	Loss	Potential_DeNovo
7	143501355	143706682	Loss	Confirmed_DeNovo
7	143501355	143706682	Loss	Confirmed_DeNovo
7	143501355	143706682	Loss	Potential_DeNovo
7	143501355	143706682	Loss	Potential_DeNovo
7	151632121	151701091	Gain	Potential_DeNovo
7	153775586	153844747	Loss	Confirmed_DeNovo
8	704383	1521910	Gain	Confirmed_DeNovo
8	48631388	48802529	Gain	Confirmed_DeNovo
8	145938543	146118298	Gain	Confirmed_DeNovo
8	146206368	146264218	Gain	Potential_DeNovo
9	98998	3682923	Loss	Confirmed_DeNovo
9	98998	334508	Loss	Confirmed_DeNovo
9	138505259	139336068	Gain	Potential_DeNovo
10	6127800	6170083	Loss	Confirmed_DeNovo
10	22622727	22679909	Loss	Confirmed_DeNovo
10	22626925	22719183	Loss	Confirmed_DeNovo
11	70119917	70187872	Loss	Confirmed_DeNovo
11	70154458	70220632	Loss	Confirmed_DeNovo
12	7626398	7690853	Loss	Potential_DeNovo
12	7644562	7686003	Loss	Potential_DeNovo
12	9772366	9836626	Loss	Potential_DeNovo
12	9772366	9823337	Loss	Potential_DeNovo
12	28394989	28481418	Loss	Potential_DeNovo
12	31925819	32031365	Gain	Potential_DeNovo
12	103369862	103476369	Gain	Potential_DeNovo
13	99476752	99526202	Gain	Potential_DeNovo
14	20279711	20345174	Gain	Confirmed_DeNovo
14	106180071	106358708	Gain	Potential_DeNovo
15	21190624	26203954	Gain	Confirmed_DeNovo
15	42350178	42385934	Loss	Confirmed_DeNovo
15	42741567	42805781	Loss	Potential_DeNovo
15	91200007	91283004	Loss	Confirmed_DeNovo
16	29502984	30127026	Loss	Confirmed_DeNovo
16	29502984	30210849	Gain	Confirmed_DeNovo
16	29554843	30195224	Loss	Confirmed_DeNovo
16	31909325	33520331	Gain	Confirmed_DeNovo
16	32396948	33382661	Loss	Confirmed_DeNovo
16	54355871	54390068	Loss	Confirmed_DeNovo
16	54355871	54390068	Loss	Potential_DeNovo
17	34612208	34732327	Gain	Confirmed_DeNovo
17	76953064	77782267	Gain	Confirmed_DeNovo
17	77785939	77849717	Loss	Confirmed_DeNovo
19	24183904	24421125	Gain	Confirmed_DeNovo
20	14545734	14948785	Loss	Confirmed_DeNovo
21	33043726	33086703	Loss	Potential_DeNovo
21	43042997	43326347	Gain	Confirmed_DeNovo
22	17241748	19819918	Loss	Confirmed_DeNovo
X	55600108	55654095	Gain	Potential_DeNovo
X	103056385	103195953	Gain	Potential_DeNovo

## Sheet: (B) Marshall CNVs
Chr	Start	Stop	Copy Change
1	97332167	98424667	loss
2	186556739	186653869	loss
3	15125800	16535400	loss
3	65286300	70633200	loss
5	81949	13882933	loss
5	9275811	12705200	loss
7	108393666	119417172	loss
7	113528285	129015006	loss
8	710491	1501580	gain
12	40584198	41007040	loss
12	114191663	132287723	gain
15	18376200	30298800	gain
15	18427100	30298847	gain
15	69601300	73890800	loss
16	29559989	30085308	gain
16	29559989	30235818	loss
16	29652700	30085300	gain
16	87800593	88066260	loss
18	55756601	76115600	loss
20	60949339	62377000	gain
21	42974148	43328084	gain
22	17020346	19791646	loss
22	17270946	21552208	gain
22	17270946	21552208	gain
22	46335545	49565822	loss
22	49299969	49576671	loss
X	34419	6009994	loss
X	48202290	52850670	gain

## Sheet: (C) Levy CNVs
Chr	Start	End	Copy Change
1	30898119	36080200	gain
1	238596122	238912325	gain
1	240710016	240976706	gain
2	47680808	47695811	loss
2	50683648	50727454	loss
2	110091402	110500910	loss
3	4133021	4854563	loss
3	5013460	5026532	gain
3	37253000	37428450	loss
3	67219468	72341775	loss
3	80657349	80688814	loss
3	106452066	106531952	loss
3	159967432	159983514	loss
3	165652624	165673098	loss
3	187095345	187213250	loss
3	197208363	198838422	loss
5	11403621	11493124	loss
7	66529731	66739034	gain
7	72357744	73781556	gain
7	72377168	73780165	gain
8	3965290	4351494	loss
8	39293378	39301771	loss
9	192721	3376926	gain
9	13291055	13310257	loss
9	30917196	30942603	loss
9	94827643	96115846	gain
9	129907917	130512360	gain
9	133765650	133931148	gain
9	139800008	140140081	loss
10	52697241	54411314	gain
10	68176528	68240025	loss
10	120741108	120971953	gain
11	71711547	71723201	loss
11	84231213	84264089	gain
12	3526622	3538037	loss
12	16907527	29882113	loss
12	121182783	121212600	loss
13	104561136	104615019	gain
15	20093109	20621734	gain
15	20310487	20640026	loss
15	21224486	26313261	gain
15	28863993	30241335	gain
15	66886601	71939036	loss
16	21530	1255851	loss
16	8716070	9209667	gain
16	8806159	9153955	gain
16	15490860	16291179	gain
16	29557094	30107502	loss
16	29557094	30084175	gain
16	29557094	30107502	gain
16	29559250	30111196	gain
16	29559250	30107502	loss
16	29559250	30191661	loss
16	29563679	30107502	loss
16	29572667	30209382	loss
16	29572667	30111196	loss
16	29581119	30112681	gain
16	76500379	76591088	loss
16	79735268	84751023	loss
16	88324486	88336614	loss
17	6032329	7294541	gain
17	31808637	33295813	loss
17	41042187	41523831	loss
17	42135186	42476630	gain
17	76632298	76681110	loss
18	48171087	48214763	gain
18	53608263	53637885	loss
19	42369734	42488525	loss
22	17249508	18693261	loss
22	19037910	19795854	loss
22	26917065	26941353	loss
22	38825382	39101009	loss
X	22854451	23212135	loss
X	70296173	70329989	loss
X	153229884	153433101	gain
2	123891130	123938079	loss
2	131193793	131651161	gain
3	2426703	2464661	loss
3	182690570	182808377	gain
3	184618001	184691966	gain
4	94017702	94063088	loss
5	119960275	120033947	loss
6	98759619	98777549	gain
6	162942422	162986755	loss
7	11701698	11824943	loss
9	23639426	23673145	loss
10	30091165	30115310	gain
10	52697241	54411314	gain
13	101034390	101077585	loss
16	15419888	16200651	gain
17	55435679	57633705	gain
18	6477860	7903233	gain
19	559002	879090	gain
19	42606909	42648735	loss

## Sheet: (D) Sanders CNVs
Chr	Start	End	Copy Change
chr1	30897868	36080484	gain
chr1	144612035	146325568	gain
chr1	144838175	146324832	gain
chr1	238597914	238908329	gain
chr1	240718979	240968200	gain
chr2	61390488	61873147	gain
chr2	103264154	108718935	loss
chr2	110050606	111021091	loss
chr3	4133580	4852348	loss
chr3	37257074	37432212	loss
chr3	67223272	72356021	loss
chr3	106456026	106535466	loss
chr3	187095966	187210274	loss
chr3	197161073	198851029	loss
chr4	35410	3511385	gain
chr4	184857633	184952586	gain
chr5	11403359	11491117	loss
chr6	57325295	58188685	gain
chr6	61942912	62748639	gain
chr7	72300351	73782113	gain
chr7	72344426	73782113	gain
chr7	72355583	73782113	gain
chr7	72411506	73811186	gain
chr7	151632121	151695916	loss
chr9	175632	3373495	gain
chr9	129909379	130509108	gain
chr9	133779666	133924807	gain
chr9	139799894	140192015	loss
chr10	52699516	54408816	gain
chr10	120748083	120937654	gain
chr11	120769289	122402940	loss
chr12	16906534	29889066	loss
chr13	40002610	40810340	gain
chr15	19767013	26134114	gain
chr15	28714502	30348312	loss
chr15	28723577	30238780	gain
chr15	66887071	71944199	loss
chr16	835	1253638	loss
chr16	3416079	3443739	loss
chr16	8720164	9203038	gain
chr16	8828382	9147487	gain
chr16	15352729	16370751	gain
chr16	29499858	30123122	loss
chr16	29499858	30112803	loss
chr16	29499858	30107306	loss
chr16	29499858	30107306	loss
chr16	29502984	30239704	gain
chr16	29502984	30147029	loss
chr16	29502984	30107306	gain
chr16	29554843	30123122	loss
chr16	29554843	30107306	loss
chr16	29554843	30170811	gain
chr16	29563365	30130862	gain
chr16	68529466	71494580	loss
chr16	76502154	76593063	loss
chr16	79738681	84748965	loss
chr16	81796275	81830296	loss
chr17	6058839	7292887	gain
chr17	31889664	33570026	loss
chr19	14910717	15747565	gain
chr19	60124341	60265445	loss
chr20	14616243	14751454	loss
chr20	28251057	35143867	gain
chr20	40621732	40719457	loss
chr22	17257787	19793730	loss
chr22	38826602	39095056	loss
chrX	22860224	23214712	loss	(male)

## Sheet: (E) CNV set overlaps
	AGP	Marshall	Levy	Sanders
AGP (23 Mb)		9.4 Mb (40.9%)	12.6 Mb (54.7%)	12.4 Mb (53.9%)
Marshall (119 Mb)	9.4 Mb (7.9%)		49.5 Mb (41.6%)	27.3 Mb (22.9%)
Levy (69 Mb)	12.6 Mb (18.2%)	49.5 Mb (71.7%)		60.6 Mb (87.8%)
Sanders (90 Mb)	12.4 Mb (13.8%)	27.3 Mb (30.3%)	60.6 Mb (67.3%)
