# Supplementary material for: Network Topologies and Convergent Aetiologies Arising from Deletions and Duplications Observed in Individuals with Autism
Source: PLoS Genet. 2013 Jun 6;9(6):e1003523. doi: 10.1371/journal.pgen.1003523 (PMC3675007; doi:10.1371/journal.pgen.1003523)
Supplement: Table S3 — (11 sheets): Significantly enriched mouse model phenotypes among the orthologues of genes overlapped by 3 independent sets of de novo CNVs identified in individuals with ASD: Sheets (A–E) AGP de novo CNVenrichments, sheets (F–H) Marshall et al. de novo CNV enrichments, and sheets (I–K) Levy et al. de novo CNV enrichments. For AGP enrichments (sheets A–E), the attached excel spreadsheet provides 5 spreadsheets/tables: one sheet/table each for enrichments in three phenotypic categories Behaviour/Neurological (sheet A), Hearing/Vestibular/Ear (sheet B) and Nervous System (sheet C); The AGP candidate genes identified through these enrichments (sheet D); and the AGP CNVs for which candidate genes have been identified (sheet E). For the Marshall et al. enrichments, 3 spreadsheets/tables are provided: the enrichments in the phenotypic category Nervous system (sheet F); The Marshall et al. candidate genes identified through these enrichments (sheet G); and the Marshall et al. CNVs for which candidate genes have been identified (sheet H). For the Levy et al. enrichments, 3 spreadsheets/tables are provided: the enrichments in the phenotypic category Nervous system (sheet I); The Levy et al. candidate genes identified through these enrichments (sheet J); and the Levy et al. CNVs for which candidate genes have been identified (sheet K). Phenotype tables: PhenotypeID is the Mammalian Phenotype Ontology identifier. PhenotypeName (Abbreviation: Total Genes in Genome with Phenotype) provides the phenotype name. Within the brackets, the phenotype abbreviation for use in other tables is given first, while the second number gives the total number of human orthologues with a mouse orthologue that yields this phenotype when disrupted. CopyChangeSet = ALL|GAIN|LOSS gives the direction of copy change of the CNVs whose overlapping genes possess this enrichment. Percentage Increase is the enrichment of genes associated with this phenotype over that expected from the genome by chance (see Ma [file pgen.1003523.s010.xls]

## Sheet: (A) AGP Behaviour phenotypes
PhenotypeID	PhenotypeName (Total Genes in Genome with Phenotype)	CopyChangeSet=ALL|GAIN|LOSS	Percentage Increase	P-value	Number of Genes forming Enrichment	Total Genes in CNV set	Number of ASD implicated genes hit by enrichment	number of CNV hits (unique CNVs, percentage of CNVs)	number of patients hits (unique patients, percentage of patients)	Genes hit	Ensgs hits	CNVs hit
MP:0002066	abnormal motor capabilities/coordination/movement (BehAMC/C/M:1219)	gain	157.09	5.2e-06	21	38	1	21(8,10.96%)	21(5,9.26%)	UBE3A,FGFRL1,MAFG,B4GALT2,IDUA,HERC2,CAMK2B,TACC3,GABRA5,ARHGDIA,ACTG1,RAC3,HGS,AGPAT2,SNRPN,FGFR3,GABRB3,MAFK,OCA2,SLC6A9,NDN	ENSG00000114062,ENSG00000127418,ENSG00000197063,ENSG00000117411,ENSG00000127415,ENSG00000128731,ENSG00000058404,ENSG00000013810,ENSG00000186297,ENSG00000141522,ENSG00000184009,ENSG00000169750,ENSG00000185359,ENSG00000169692,ENSG00000128739,ENSG00000068078,ENSG00000166206,ENSG00000198517,ENSG00000104044,ENSG00000196517,ENSG00000182636	5412_3_chr1_gain_44205616,3228_004_chr4_gain_932439,5444_3_chr17_gain_76953064,3228_004_chr7_gain_44216390,13050_593_chr15_gain_21190624,3228_004_chr7_gain_1289102,1946_301_chr9_gain_138505259,3228_004_chr4_gain_1711332
MP:0003491	abnormal voluntary movement (BehAVM:940)	gain	185.77	9.23e-06	18	38	1	18(8,10.96%)	18(5,9.26%)	UBE3A,FGFRL1,MAFG,B4GALT2,IDUA,CAMK2B,TACC3,GABRA5,ACTG1,RAC3,HGS,AGPAT2,SNRPN,FGFR3,GABRB3,MAFK,OCA2,SLC6A9	ENSG00000114062,ENSG00000127418,ENSG00000197063,ENSG00000117411,ENSG00000127415,ENSG00000058404,ENSG00000013810,ENSG00000186297,ENSG00000184009,ENSG00000169750,ENSG00000185359,ENSG00000169692,ENSG00000128739,ENSG00000068078,ENSG00000166206,ENSG00000198517,ENSG00000104044,ENSG00000196517	5412_3_chr1_gain_44205616,3228_004_chr4_gain_932439,5444_3_chr17_gain_76953064,3228_004_chr7_gain_44216390,13050_593_chr15_gain_21190624,3228_004_chr7_gain_1289102,1946_301_chr9_gain_138505259,3228_004_chr4_gain_1711332
MP:0004924	abnormal behavior (BehAB:1766)	gain	102.81	4.499e-05	24	38	1	24(10,13.70%)	24(5,9.26%)	UBE3A,FGFRL1,MAFG,B4GALT2,IDUA,GABRD,TP73,HERC2,CAMK2B,NPB,TACC3,GABRA5,ARHGDIA,ACTG1,RAC3,HGS,AGPAT2,FGFR3,SNRPN,GABRB3,MAFK,OCA2,SLC6A9,NDN	ENSG00000114062,ENSG00000127418,ENSG00000197063,ENSG00000117411,ENSG00000127415,ENSG00000187730,ENSG00000078900,ENSG00000128731,ENSG00000058404,ENSG00000183979,ENSG00000013810,ENSG00000186297,ENSG00000141522,ENSG00000184009,ENSG00000169750,ENSG00000185359,ENSG00000169692,ENSG00000068078,ENSG00000128739,ENSG00000166206,ENSG00000198517,ENSG00000104044,ENSG00000196517,ENSG00000182636	5412_3_chr1_gain_44205616,3228_004_chr4_gain_932439,5444_3_chr17_gain_76953064,3228_004_chr7_gain_44216390,3228_004_chr1_gain_1803260,13050_593_chr15_gain_21190624,3228_004_chr7_gain_1289102,3228_004_chr1_gain_3567650,1946_301_chr9_gain_138505259,3228_004_chr4_gain_1711332
MP:0002063	abnormal learning/memory/conditioning (BehAL/M/C:375)	all	195.08	7.15e-05	16	82	1	18(9,12.33%)	18(8,14.81%)	UBE3A,DOC2A,DGCR8,MAPK3,B4GALT2,GABRD,IDUA,GABRA5,RAC3,RTN4R,HGS,SEPT5,SYNGAP1,ZDHHC8,SLC6A9,NDN	ENSG00000114062,ENSG00000149927,ENSG00000128191,ENSG00000102882,ENSG00000117411,ENSG00000187730,ENSG00000127415,ENSG00000186297,ENSG00000169750,ENSG00000040608,ENSG00000185359,ENSG00000184702,ENSG00000197283,ENSG00000099904,ENSG00000196517,ENSG00000182636	3228_004_chr4_gain_932439,5412_3_chr1_gain_44205616,5444_3_chr17_gain_76953064,3183_007_chr22_loss_17241748,5068_3_chr16_loss_29502984,3228_004_chr1_gain_1803260,5359_4_chr16_loss_29554843,13050_593_chr15_gain_21190624,5353_3_chr6_loss_33399849
MP:0001392	abnormal locomotor activity (BehALAy:877)	gain	172.27	7.186e-05	16	38	1	16(8,10.96%)	16(5,9.26%)	UBE3A,FGFRL1,MAFG,B4GALT2,IDUA,CAMK2B,GABRA5,ACTG1,RAC3,HGS,AGPAT2,GABRB3,FGFR3,MAFK,SLC6A9,OCA2	ENSG00000114062,ENSG00000127418,ENSG00000197063,ENSG00000117411,ENSG00000127415,ENSG00000058404,ENSG00000186297,ENSG00000184009,ENSG00000169750,ENSG00000185359,ENSG00000169692,ENSG00000166206,ENSG00000068078,ENSG00000198517,ENSG00000196517,ENSG00000104044	5412_3_chr1_gain_44205616,3228_004_chr4_gain_932439,5444_3_chr17_gain_76953064,3228_004_chr7_gain_44216390,13050_593_chr15_gain_21190624,3228_004_chr7_gain_1289102,1946_301_chr9_gain_138505259,3228_004_chr4_gain_1711332
MP:0001405	impaired coordination (BehIC:261)	gain	357.43	0.00026511	8	38	1	8(5,6.85%)	8(4,7.41%)	UBE3A,MAFG,B4GALT2,IDUA,GABRB3,CAMK2B,NDN,OCA2	ENSG00000114062,ENSG00000197063,ENSG00000117411,ENSG00000127415,ENSG00000166206,ENSG00000058404,ENSG00000182636,ENSG00000104044	3228_004_chr4_gain_932439,5412_3_chr1_gain_44205616,5444_3_chr17_gain_76953064,3228_004_chr7_gain_44216390,13050_593_chr15_gain_21190624
MP:0003313	abnormal locomotor activation (BehALAn:603)	gain	196.99	0.00037437	12	38	1	12(6,8.22%)	12(5,9.26%)	GABRA5,ACTG1,UBE3A,FGFRL1,HGS,MAFG,IDUA,AGPAT2,GABRB3,MAFK,OCA2,SLC6A9	ENSG00000186297,ENSG00000184009,ENSG00000114062,ENSG00000127418,ENSG00000185359,ENSG00000197063,ENSG00000127415,ENSG00000169692,ENSG00000166206,ENSG00000198517,ENSG00000104044,ENSG00000196517	5412_3_chr1_gain_44205616,3228_004_chr4_gain_932439,5444_3_chr17_gain_76953064,13050_593_chr15_gain_21190624,3228_004_chr7_gain_1289102,1946_301_chr9_gain_138505259
MP:0001463	abnormal spatial learning (BehASL:150)	gain	496.95	0.00042485	6	38	1	6(3,4.11%)	6(3,5.56%)	GABRA5,B4GALT2,IDUA,UBE3A,SLC6A9,NDN	ENSG00000186297,ENSG00000117411,ENSG00000127415,ENSG00000114062,ENSG00000196517,ENSG00000182636	3228_004_chr4_gain_932439,5412_3_chr1_gain_44205616,13050_593_chr15_gain_21190624
MP:0003216	absence seizures (BehnsAS:25)	gain	1690.84	0.00057676	3	38	1	3(2,2.74%)	3(2,3.70%)	GABRD,UBE3A,GABRB3	ENSG00000187730,ENSG00000114062,ENSG00000166206	3228_004_chr1_gain_1803260,13050_593_chr15_gain_21190624
MP:0002804	abnormal motor learning (BehAML:25)	gain	1690.84	0.00057676	3	38	1	3(3,4.11%)	3(3,5.56%)	IDUA,UBE3A,RAC3	ENSG00000127415,ENSG00000114062,ENSG00000169750	3228_004_chr4_gain_932439,5444_3_chr17_gain_76953064,13050_593_chr15_gain_21190624
MP:0002063	abnormal learning/memory/conditioning (BehAL/M/C:375)	gain	258.17	0.00064139	9	38	1	9(5,6.85%)	9(4,7.41%)	GABRA5,UBE3A,RAC3,HGS,B4GALT2,GABRD,IDUA,SLC6A9,NDN	ENSG00000186297,ENSG00000114062,ENSG00000169750,ENSG00000185359,ENSG00000117411,ENSG00000187730,ENSG00000127415,ENSG00000196517,ENSG00000182636	3228_004_chr4_gain_932439,5412_3_chr1_gain_44205616,5444_3_chr17_gain_76953064,3228_004_chr1_gain_1803260,13050_593_chr15_gain_21190624
MP:0001513	limb grasping (BehLG:115)	gain	548.86	0.0009244	5	38	1	5(3,4.11%)	5(3,5.56%)	ACTG1,UBE3A,GABRB3,MAFK,MAFG	ENSG00000184009,ENSG00000114062,ENSG00000166206,ENSG00000198517,ENSG00000197063	5444_3_chr17_gain_76953064,13050_593_chr15_gain_21190624,3228_004_chr7_gain_1289102
MP:0000948	nonconvulsive seizures (BehnsNS:30)	gain	1392.37	0.00099485	3	38	1	3(2,2.74%)	3(2,3.70%)	GABRD,UBE3A,GABRB3	ENSG00000187730,ENSG00000114062,ENSG00000166206	3228_004_chr1_gain_1803260,13050_593_chr15_gain_21190624
MP:0001449	abnormal learning/ memory (BehAL/M:324)	gain	268.49	0.00112559	8	38	1	8(5,6.85%)	8(4,7.41%)	GABRA5,UBE3A,RAC3,B4GALT2,GABRD,IDUA,NDN,SLC6A9	ENSG00000186297,ENSG00000114062,ENSG00000169750,ENSG00000117411,ENSG00000187730,ENSG00000127415,ENSG00000182636,ENSG00000196517	3228_004_chr4_gain_932439,5412_3_chr1_gain_44205616,5444_3_chr17_gain_76953064,3228_004_chr1_gain_1803260,13050_593_chr15_gain_21190624
MP:0002062	abnormal conditioning behavior (BehACB:185)	gain	384.01	0.00128486	6	38	1	6(5,6.85%)	6(4,7.41%)	GABRA5,IDUA,GABRD,UBE3A,HGS,SLC6A9	ENSG00000186297,ENSG00000127415,ENSG00000187730,ENSG00000114062,ENSG00000185359,ENSG00000196517	5412_3_chr1_gain_44205616,3228_004_chr4_gain_932439,5444_3_chr17_gain_76953064,3228_004_chr1_gain_1803260,13050_593_chr15_gain_21190624
MP:0003312	abnormal locomotor coordination (BehALC:445)	gain	201.83	0.00216905	9	38	1	9(6,8.22%)	9(3,5.56%)	UBE3A,RAC3,MAFG,IDUA,FGFR3,GABRB3,MAFK,CAMK2B,OCA2	ENSG00000114062,ENSG00000169750,ENSG00000197063,ENSG00000127415,ENSG00000068078,ENSG00000166206,ENSG00000198517,ENSG00000058404,ENSG00000104044	3228_004_chr4_gain_932439,5444_3_chr17_gain_76953064,3228_004_chr7_gain_44216390,13050_593_chr15_gain_21190624,3228_004_chr7_gain_1289102,3228_004_chr4_gain_1711332
MP:0002067	abnormal sensory capabilities/reflexes/nociception (BehASC/R/N:491)	gain	173.55	0.00423977	9	38	1	9(4,5.48%)	9(3,5.56%)	ACTG1,UBE3A,RAC3,MAFG,IDUA,GABRB3,MAFK,NPB,NDN	ENSG00000184009,ENSG00000114062,ENSG00000169750,ENSG00000197063,ENSG00000127415,ENSG00000166206,ENSG00000198517,ENSG00000183979,ENSG00000182636	3228_004_chr4_gain_932439,5444_3_chr17_gain_76953064,13050_593_chr15_gain_21190624,3228_004_chr7_gain_1289102
MP:0001386	abnormal maternal nurturing (BehAMN:105)	gain	468.52	0.00504977	4	38	0	4(3,4.11%)	4(2,3.70%)	IDUA,GABRD,GABRB3,OCA2	ENSG00000127415,ENSG00000187730,ENSG00000166206,ENSG00000104044	3228_004_chr4_gain_932439,3228_004_chr1_gain_1803260,13050_593_chr15_gain_21190624
MP:0001402	hypoactivity (BehH:247)	gain	262.52	0.00548633	6	38	1	6(5,6.85%)	6(4,7.41%)	IDUA,ACTG1,AGPAT2,UBE3A,MAFK,MAFG	ENSG00000127415,ENSG00000184009,ENSG00000169692,ENSG00000114062,ENSG00000198517,ENSG00000197063	3228_004_chr4_gain_932439,5444_3_chr17_gain_76953064,13050_593_chr15_gain_21190624,3228_004_chr7_gain_1289102,1946_301_chr9_gain_138505259
MP:0002573	behavioral despair (BehBD:17)	gain	1655.73	0.00558113	2	38	0	2(2,2.74%)	2(2,3.70%)	GABRD,HGS	ENSG00000187730,ENSG00000185359	5444_3_chr17_gain_76953064,3228_004_chr1_gain_1803260
MP:0001380	reduced male mating frequency (BehRMF:17)	gain	1655.73	0.00558113	2	38	0	2(2,2.74%)	2(2,3.70%)	TP73,GABRB3	ENSG00000078900,ENSG00000166206	13050_593_chr15_gain_21190624,3228_004_chr1_gain_3567650
MP:0008779	abnormal maternal behavior (BehAMB:109)	gain	447.66	0.00576573	4	38	0	4(3,4.11%)	4(2,3.70%)	IDUA,GABRD,GABRB3,OCA2	ENSG00000127415,ENSG00000187730,ENSG00000166206,ENSG00000104044	3228_004_chr4_gain_932439,3228_004_chr1_gain_1803260,13050_593_chr15_gain_21190624
MP:0009731	abnormal offspring retrieval (BehAOR:18)	gain	1558.19	0.00625235	2	38	0	2(2,2.74%)	2(2,3.70%)	GABRD,OCA2	ENSG00000187730,ENSG00000104044	3228_004_chr1_gain_1803260,13050_593_chr15_gain_21190624
MP:0001384	abnormal pup retrieval (BehAPR:18)	gain	1558.19	0.00625235	2	38	0	2(2,2.74%)	2(2,3.70%)	GABRD,OCA2	ENSG00000187730,ENSG00000104044	3228_004_chr1_gain_1803260,13050_593_chr15_gain_21190624
tothitgenes 39 :: tothitcnvs 16 perccnvs 21.92 :: tothitpats 10 percpats 18.52

## Sheet: (B) AGP hearing phenotypes
PhenotypeID	PhenotypeName (Abbreviation: Total Genes in Genome with Phenotype)	CopyChangeSet=ALL|GAIN|LOSS	Percentage Increase	P-value	Number of Genes forming Enrichment	Total Genes in CNV set	Number of ASD implicated genes hit by enrichment	number of CNV hits (unique CNVs, percentage of CNVs)	number of patients hits (unique patients, percentage of patients)	Genes hit	Ensgs hits	CNVs hit
MP:0002622	abnormal cochlear hair cell morphology (hvensACHCM:132)	gain	691.41	2.183e-05	7	38	0	7(6,8.22%)	7(4,7.41%)	GABRA5,IDUA,ACTG1,GABRB3,FGFR3,NOTCH1,HES5	ENSG00000186297,ENSG00000127415,ENSG00000184009,ENSG00000166206,ENSG00000068078,ENSG00000148400,ENSG00000197921	3228_004_chr4_gain_932439,5444_3_chr17_gain_76953064,3228_004_chr1_gain_2320050,13050_593_chr15_gain_21190624,1946_301_chr9_gain_138505259,3228_004_chr4_gain_1711332
MP:0006329	sensorineural hearing impairment (hveSHI:26)	gain	2195.95	2.306e-05	4	38	0	4(3,4.11%)	4(2,3.70%)	GABRA5,IDUA,GABRB3,FGFR3	ENSG00000186297,ENSG00000127415,ENSG00000166206,ENSG00000068078	3228_004_chr4_gain_932439,13050_593_chr15_gain_21190624,3228_004_chr4_gain_1711332
MP:0004740	sensorineural hearing loss (hveSHL:26)	gain	2195.95	2.306e-05	4	38	0	4(3,4.11%)	4(2,3.70%)	GABRA5,IDUA,GABRB3,FGFR3	ENSG00000186297,ENSG00000127415,ENSG00000166206,ENSG00000068078	3228_004_chr4_gain_932439,13050_593_chr15_gain_21190624,3228_004_chr4_gain_1711332
MP:0006329	sensorineural hearing impairment (hveSHI:26)	all	1229.97	2.897e-05	5	82	1	5(4,5.48%)	5(3,5.56%)	GABRA5,IDUA,GABRB3,FGFR3,TBX1	ENSG00000186297,ENSG00000127415,ENSG00000166206,ENSG00000068078,ENSG00000184058	3228_004_chr4_gain_932439,3183_007_chr22_loss_17241748,13050_593_chr15_gain_21190624,3228_004_chr4_gain_1711332
MP:0004740	sensorineural hearing loss (hveSHL:26)	all	1229.97	2.897e-05	5	82	1	5(4,5.48%)	5(3,5.56%)	GABRA5,IDUA,GABRB3,FGFR3,TBX1	ENSG00000186297,ENSG00000127415,ENSG00000166206,ENSG00000068078,ENSG00000184058	3228_004_chr4_gain_932439,3183_007_chr22_loss_17241748,13050_593_chr15_gain_21190624,3228_004_chr4_gain_1711332
MP:0003308	abnormal cochlear sensory epithelium morphology (hveACSEM:138)	gain	657	2.915e-05	7	38	0	7(6,8.22%)	7(4,7.41%)	GABRA5,IDUA,ACTG1,GABRB3,FGFR3,NOTCH1,HES5	ENSG00000186297,ENSG00000127415,ENSG00000184009,ENSG00000166206,ENSG00000068078,ENSG00000148400,ENSG00000197921	3228_004_chr4_gain_932439,5444_3_chr17_gain_76953064,3228_004_chr1_gain_2320050,13050_593_chr15_gain_21190624,1946_301_chr9_gain_138505259,3228_004_chr4_gain_1711332
MP:0000042	abnormal organ of Corti (hveAOC:139)	gain	651.55	3.054e-05	7	38	0	7(6,8.22%)	7(4,7.41%)	GABRA5,IDUA,ACTG1,GABRB3,FGFR3,NOTCH1,HES5	ENSG00000186297,ENSG00000127415,ENSG00000184009,ENSG00000166206,ENSG00000068078,ENSG00000148400,ENSG00000197921	3228_004_chr4_gain_932439,5444_3_chr17_gain_76953064,3228_004_chr1_gain_2320050,13050_593_chr15_gain_21190624,1946_301_chr9_gain_138505259,3228_004_chr4_gain_1711332
MP:0000045	abnormal hair cell morphology (hvensAHCM:139)	gain	651.55	3.054e-05	7	38	0	7(6,8.22%)	7(4,7.41%)	GABRA5,IDUA,ACTG1,GABRB3,FGFR3,NOTCH1,HES5	ENSG00000186297,ENSG00000127415,ENSG00000184009,ENSG00000166206,ENSG00000068078,ENSG00000148400,ENSG00000197921	3228_004_chr4_gain_932439,5444_3_chr17_gain_76953064,3228_004_chr1_gain_2320050,13050_593_chr15_gain_21190624,1946_301_chr9_gain_138505259,3228_004_chr4_gain_1711332
MP:0004632	abnormal cochlear OHC efferent innervation (hveACOOEI:10)	gain	4377.11	3.226e-05	3	38	0	3(2,2.74%)	3(2,3.70%)	GABRA5,GABRB3,FGFR3	ENSG00000186297,ENSG00000166206,ENSG00000068078	13050_593_chr15_gain_21190624,3228_004_chr4_gain_1711332
MP:0004399	abnormal cochlear outer hair cell morphology (hvensACOHCM:107)	gain	736.84	6.624e-05	6	38	0	6(5,6.85%)	6(4,7.41%)	GABRA5,ACTG1,GABRB3,FGFR3,NOTCH1,HES5	ENSG00000186297,ENSG00000184009,ENSG00000166206,ENSG00000068078,ENSG00000148400,ENSG00000197921	5444_3_chr17_gain_76953064,3228_004_chr1_gain_2320050,13050_593_chr15_gain_21190624,1946_301_chr9_gain_138505259,3228_004_chr4_gain_1711332
MP:0003169	abnormal scala media morphology (hveASMM:161)	gain	548.86	7.843e-05	7	38	0	7(6,8.22%)	7(4,7.41%)	GABRA5,IDUA,ACTG1,GABRB3,FGFR3,NOTCH1,HES5	ENSG00000186297,ENSG00000127415,ENSG00000184009,ENSG00000166206,ENSG00000068078,ENSG00000148400,ENSG00000197921	3228_004_chr4_gain_932439,5444_3_chr17_gain_76953064,3228_004_chr1_gain_2320050,13050_593_chr15_gain_21190624,1946_301_chr9_gain_138505259,3228_004_chr4_gain_1711332
MP:0004288	abnormal spiral ligament morphology (hveASLM:15)	gain	2884.74	0.0001195	3	38	0	3(2,2.74%)	3(2,3.70%)	GABRA5,IDUA,GABRB3	ENSG00000186297,ENSG00000127415,ENSG00000166206	3228_004_chr4_gain_932439,13050_593_chr15_gain_21190624
MP:0000031	abnormal cochlea morphology (hveACM:175)	gain	496.95	0.00013276	7	38	0	7(6,8.22%)	7(4,7.41%)	GABRA5,IDUA,ACTG1,GABRB3,FGFR3,NOTCH1,HES5	ENSG00000186297,ENSG00000127415,ENSG00000184009,ENSG00000166206,ENSG00000068078,ENSG00000148400,ENSG00000197921	3228_004_chr4_gain_932439,5444_3_chr17_gain_76953064,3228_004_chr1_gain_2320050,13050_593_chr15_gain_21190624,1946_301_chr9_gain_138505259,3228_004_chr4_gain_1711332
MP:0004401	increased cochlear outer hair cell number (hveICOHCN:17)	gain	2533.59	0.00017695	3	38	0	3(3,4.11%)	3(2,3.70%)	FGFR3,NOTCH1,HES5	ENSG00000068078,ENSG00000148400,ENSG00000197921	3228_004_chr1_gain_2320050,1946_301_chr9_gain_138505259,3228_004_chr4_gain_1711332
MP:0004632	abnormal cochlear OHC efferent innervation (hveACOOEI:10)	all	1974.76	0.00032503	3	82	0	3(2,2.74%)	3(2,3.70%)	GABRA5,GABRB3,FGFR3	ENSG00000186297,ENSG00000166206,ENSG00000068078	13050_593_chr15_gain_21190624,3228_004_chr4_gain_1711332
MP:0004490	type IV spiral ligament fibrocyte degeneration (hveT4SLFD:5)	gain	5869.47	0.00043174	2	38	0	2(1,1.37%)	2(1,1.85%)	GABRA5,GABRB3	ENSG00000186297,ENSG00000166206	13050_593_chr15_gain_21190624
MP:0000026	abnormal inner ear morphology (hveAIEM:213)	gain	390.45	0.00044637	7	38	0	7(6,8.22%)	7(4,7.41%)	GABRA5,IDUA,ACTG1,GABRB3,FGFR3,NOTCH1,HES5	ENSG00000186297,ENSG00000127415,ENSG00000184009,ENSG00000166206,ENSG00000068078,ENSG00000148400,ENSG00000197921	3228_004_chr4_gain_932439,5444_3_chr17_gain_76953064,3228_004_chr1_gain_2320050,13050_593_chr15_gain_21190624,1946_301_chr9_gain_138505259,3228_004_chr4_gain_1711332
MP:0004407	increased cochlear hair cell number (hvensICHCN:25)	gain	1690.84	0.00057676	3	38	0	3(3,4.11%)	3(2,3.70%)	FGFR3,NOTCH1,HES5	ENSG00000068078,ENSG00000148400,ENSG00000197921	3228_004_chr1_gain_2320050,1946_301_chr9_gain_138505259,3228_004_chr4_gain_1711332
MP:0004296	abnormal type IV spiral ligament fibrocytes (hveAT4SLF:6)	gain	4874.56	0.00064486	2	38	0	2(1,1.37%)	2(1,1.85%)	GABRA5,GABRB3	ENSG00000186297,ENSG00000166206	13050_593_chr15_gain_21190624
MP:0004765	decreased brainstem auditory evoked potential (hveDBAEP:107)	gain	597.37	0.00066572	5	38	0	5(4,5.48%)	5(3,5.56%)	GABRA5,IDUA,ACTG1,GABRB3,FGFR3	ENSG00000186297,ENSG00000127415,ENSG00000184009,ENSG00000166206,ENSG00000068078	3228_004_chr4_gain_932439,5444_3_chr17_gain_76953064,13050_593_chr15_gain_21190624,3228_004_chr4_gain_1711332
MP:0006325	impaired hearing (hveIH:125)	gain	496.95	0.00134553	5	38	0	5(4,5.48%)	5(3,5.56%)	GABRA5,IDUA,ACTG1,GABRB3,FGFR3	ENSG00000186297,ENSG00000127415,ENSG00000184009,ENSG00000166206,ENSG00000068078	3228_004_chr4_gain_932439,5444_3_chr17_gain_76953064,13050_593_chr15_gain_21190624,3228_004_chr4_gain_1711332
MP:0004400	abnormal cochlear outer hair cell number (hvensACOHCN:36)	gain	1143.64	0.00170175	3	38	0	3(3,4.11%)	3(2,3.70%)	FGFR3,NOTCH1,HES5	ENSG00000068078,ENSG00000148400,ENSG00000197921	3228_004_chr1_gain_2320050,1946_301_chr9_gain_138505259,3228_004_chr4_gain_1711332
MP:0002102	abnormal ear morphology (hveAEM:352)	gain	239.17	0.00191998	8	38	0	8(6,8.22%)	8(4,7.41%)	GABRA5,ACTG1,HES5,IDUA,FGFR3,GABRB3,NOTCH1,OCA2	ENSG00000186297,ENSG00000184009,ENSG00000197921,ENSG00000127415,ENSG00000068078,ENSG00000166206,ENSG00000148400,ENSG00000104044	3228_004_chr4_gain_932439,5444_3_chr17_gain_76953064,3228_004_chr1_gain_2320050,13050_593_chr15_gain_21190624,1946_301_chr9_gain_138505259,3228_004_chr4_gain_1711332
MP:0004738	abnormal brainstem auditory evoked potential (hveABAEP:136)	gain	448.66	0.00195738	5	38	0	5(4,5.48%)	5(3,5.56%)	GABRA5,IDUA,ACTG1,GABRB3,FGFR3	ENSG00000186297,ENSG00000127415,ENSG00000184009,ENSG00000166206,ENSG00000068078	3228_004_chr4_gain_932439,5444_3_chr17_gain_76953064,13050_593_chr15_gain_21190624,3228_004_chr4_gain_1711332
MP:0004292	abnormal spiral ligament fibrocyte morphology (hveASLFM:11)	gain	2613.4	0.00231499	2	38	0	2(1,1.37%)	2(1,1.85%)	GABRA5,GABRB3	ENSG00000186297,ENSG00000166206	13050_593_chr15_gain_21190624
MP:0004393	abnormal cochlear inner hair cell morphology (hvensACIHCM:88)	gain	578.35	0.00267193	4	38	0	4(3,4.11%)	4(3,5.56%)	GABRA5,GABRB3,NOTCH1,HES5	ENSG00000186297,ENSG00000166206,ENSG00000148400,ENSG00000197921	3228_004_chr1_gain_2320050,13050_593_chr15_gain_21190624,1946_301_chr9_gain_138505259
MP:0006335	abnormal hearing electrophysiology (hveAHE:152)	gain	390.91	0.00318301	5	38	0	5(4,5.48%)	5(3,5.56%)	GABRA5,IDUA,ACTG1,GABRB3,FGFR3	ENSG00000186297,ENSG00000127415,ENSG00000184009,ENSG00000166206,ENSG00000068078	3228_004_chr4_gain_932439,5444_3_chr17_gain_76953064,13050_593_chr15_gain_21190624,3228_004_chr4_gain_1711332
MP:0001850	increased susceptibility to otitis media (hveISOM:14)	gain	2031.95	0.00378201	2	38	0	2(2,2.74%)	2(1,1.85%)	IDUA,TP73	ENSG00000127415,ENSG00000078900	3228_004_chr4_gain_932439,3228_004_chr1_gain_3567650
MP:0004406	abnormal cochlear hair cell number (hveACHCN:51)	gain	777.86	0.0046319	3	38	0	3(3,4.11%)	3(2,3.70%)	FGFR3,NOTCH1,HES5	ENSG00000068078,ENSG00000148400,ENSG00000197921	3228_004_chr1_gain_2320050,1946_301_chr9_gain_138505259,3228_004_chr4_gain_1711332
MP:0004395	increased cochlear inner hair cell number (hveICIHCN:16)	gain	1765.46	0.00494534	2	38	0	2(2,2.74%)	2(2,3.70%)	NOTCH1,HES5	ENSG00000148400,ENSG00000197921	3228_004_chr1_gain_2320050,1946_301_chr9_gain_138505259

## Sheet: (C) AGP nervous phenotypes
PhenotypeID	PhenotypeName (Total Genes in Genome with Phenotype)	CopyChangeSet=ALL|GAIN|LOSS	Percentage Increase	P-value	Number of Genes forming Enrichment	Total Genes in CNV set	Number of ASD implicated genes hit by enrichment	number of CNV hits (unique CNVs, percentage of CNVs)	number of patients hits (unique patients, percentage of patients)	Genes hit	Ensgs hits	CNVs hit
MP:0003088	abnormal prepulse inhibition (nsAPI:48)	all	764.48	5.743e-05	6	82	1	6(2,2.74%)	6(2,3.70%)	GABRA5,DGCR8,SEPT5,GNB1L,TBX1,ZDHHC8	ENSG00000186297,ENSG00000128191,ENSG00000184702,ENSG00000185838,ENSG00000184058,ENSG00000099904	3183_007_chr22_loss_17241748,13050_593_chr15_gain_21190624
MP:0009142	decreased prepulse inhibition (nsDPI:30)	all	1052.64	5.998e-05	5	82	1	5(2,2.74%)	5(2,3.70%)	GABRA5,DGCR8,GNB1L,TBX1,ZDHHC8	ENSG00000186297,ENSG00000128191,ENSG00000185838,ENSG00000184058,ENSG00000099904	3183_007_chr22_loss_17241748,13050_593_chr15_gain_21190624
MP:0002206	abnormal CNS synaptic transmission (nsACST:373)	all	196.66	6.705e-05	16	82	2	19(9,12.33%)	19(8,14.81%)	GABRA5,UBE3A,DOC2A,DGCR8,TBX1,MAPK3,GABRD,SEPT5,GABRB3,FBXL20,SEZ6L2,GNB1L,SYNGAP1,CAMK2B,ZDHHC8,SLC6A9	ENSG00000186297,ENSG00000114062,ENSG00000149927,ENSG00000128191,ENSG00000184058,ENSG00000102882,ENSG00000187730,ENSG00000184702,ENSG00000166206,ENSG00000108306,ENSG00000174938,ENSG00000185838,ENSG00000197283,ENSG00000058404,ENSG00000099904,ENSG00000196517	5412_3_chr1_gain_44205616,3183_007_chr22_loss_17241748,5068_3_chr16_loss_29502984,3228_004_chr7_gain_44216390,3228_004_chr1_gain_1803260,5359_4_chr16_loss_29554843,13050_593_chr15_gain_21190624,5353_3_chr6_loss_33399849,5056_4_chr17_gain_34612208
MP:0003635	abnormal synaptic transmission (nsAST:438)	all	152.63	0.00043411	16	82	2	19(9,12.33%)	19(8,14.81%)	GABRA5,UBE3A,DOC2A,DGCR8,TBX1,MAPK3,GABRD,SEPT5,GABRB3,FBXL20,SEZ6L2,GNB1L,SYNGAP1,CAMK2B,ZDHHC8,SLC6A9	ENSG00000186297,ENSG00000114062,ENSG00000149927,ENSG00000128191,ENSG00000184058,ENSG00000102882,ENSG00000187730,ENSG00000184702,ENSG00000166206,ENSG00000108306,ENSG00000174938,ENSG00000185838,ENSG00000197283,ENSG00000058404,ENSG00000099904,ENSG00000196517	5412_3_chr1_gain_44205616,3183_007_chr22_loss_17241748,5068_3_chr16_loss_29502984,3228_004_chr7_gain_44216390,3228_004_chr1_gain_1803260,5359_4_chr16_loss_29554843,13050_593_chr15_gain_21190624,5353_3_chr6_loss_33399849,5056_4_chr17_gain_34612208
MP:0003088	abnormal prepulse inhibition (nsAPI:48)	loss	1242.57	2.976e-05	5	44	1	5(1,1.37%)	5(1,1.85%)	DGCR8,SEPT5,GNB1L,TBX1,ZDHHC8	ENSG00000128191,ENSG00000184702,ENSG00000185838,ENSG00000184058,ENSG00000099904	3183_007_chr22_loss_17241748
MP:0009142	decreased prepulse inhibition (nsDPI:30)	loss	1618.48	7.46e-05	4	44	1	4(1,1.37%)	4(1,1.85%)	DGCR8,GNB1L,TBX1,ZDHHC8	ENSG00000128191,ENSG00000185838,ENSG00000184058,ENSG00000099904	3183_007_chr22_loss_17241748
MP:0002622	abnormal cochlear hair cell morphology (hvensACHCM:132)	gain	691.41	2.183e-05	7	38	0	7(6,8.22%)	7(4,7.41%)	GABRA5,IDUA,ACTG1,GABRB3,FGFR3,NOTCH1,HES5	ENSG00000186297,ENSG00000127415,ENSG00000184009,ENSG00000166206,ENSG00000068078,ENSG00000148400,ENSG00000197921	3228_004_chr4_gain_932439,5444_3_chr17_gain_76953064,3228_004_chr1_gain_2320050,13050_593_chr15_gain_21190624,1946_301_chr9_gain_138505259,3228_004_chr4_gain_1711332
MP:0000045	abnormal hair cell morphology (hvensAHCM:139)	gain	651.55	3.054e-05	7	38	0	7(6,8.22%)	7(4,7.41%)	GABRA5,IDUA,ACTG1,GABRB3,FGFR3,NOTCH1,HES5	ENSG00000186297,ENSG00000127415,ENSG00000184009,ENSG00000166206,ENSG00000068078,ENSG00000148400,ENSG00000197921	3228_004_chr4_gain_932439,5444_3_chr17_gain_76953064,3228_004_chr1_gain_2320050,13050_593_chr15_gain_21190624,1946_301_chr9_gain_138505259,3228_004_chr4_gain_1711332
MP:0004399	abnormal cochlear outer hair cell morphology (hvensACOHCM:107)	gain	736.84	6.624e-05	6	38	0	6(5,6.85%)	6(4,7.41%)	GABRA5,ACTG1,GABRB3,FGFR3,NOTCH1,HES5	ENSG00000186297,ENSG00000184009,ENSG00000166206,ENSG00000068078,ENSG00000148400,ENSG00000197921	5444_3_chr17_gain_76953064,3228_004_chr1_gain_2320050,13050_593_chr15_gain_21190624,1946_301_chr9_gain_138505259,3228_004_chr4_gain_1711332
MP:0000972	abnormal mechanoreceptor morphology (nsAMM:157)	gain	565.39	6.683e-05	7	38	0	7(6,8.22%)	7(4,7.41%)	GABRA5,IDUA,ACTG1,GABRB3,FGFR3,NOTCH1,HES5	ENSG00000186297,ENSG00000127415,ENSG00000184009,ENSG00000166206,ENSG00000068078,ENSG00000148400,ENSG00000197921	3228_004_chr4_gain_932439,5444_3_chr17_gain_76953064,3228_004_chr1_gain_2320050,13050_593_chr15_gain_21190624,1946_301_chr9_gain_138505259,3228_004_chr4_gain_1711332
MP:0000965	abnormal sensory neuron morphology (nsASNM:384)	gain	288.64	0.00015299	10	38	0	10(6,8.22%)	10(4,7.41%)	GABRA5,ACTG1,PDE6G,HES5,IDUA,FGFR3,GABRB3,FSCN2,NOTCH1,NDN	ENSG00000186297,ENSG00000184009,ENSG00000185527,ENSG00000197921,ENSG00000127415,ENSG00000068078,ENSG00000166206,ENSG00000186765,ENSG00000148400,ENSG00000182636	3228_004_chr4_gain_932439,5444_3_chr17_gain_76953064,3228_004_chr1_gain_2320050,13050_593_chr15_gain_21190624,1946_301_chr9_gain_138505259,3228_004_chr4_gain_1711332
MP:0000959	abnormal somatic sensory system morphology (nsASSSM:481)	gain	241.29	0.00021159	11	38	0	11(7,9.59%)	11(4,7.41%)	GABRA5,ACTG1,PDE6G,HES5,IDUA,TP73,FGFR3,GABRB3,FSCN2,NOTCH1,NDN	ENSG00000186297,ENSG00000184009,ENSG00000185527,ENSG00000197921,ENSG00000127415,ENSG00000078900,ENSG00000068078,ENSG00000166206,ENSG00000186765,ENSG00000148400,ENSG00000182636	3228_004_chr4_gain_932439,5444_3_chr17_gain_76953064,3228_004_chr1_gain_2320050,13050_593_chr15_gain_21190624,3228_004_chr1_gain_3567650,1946_301_chr9_gain_138505259,3228_004_chr4_gain_1711332
MP:0002882	abnormal neuron morphology (nsANM:958)	gain	149.25	0.00021199	16	38	1	16(9,12.33%)	16(5,9.26%)	UBE3A,MAFG,B4GALT2,IDUA,TP73,GABRA5,ACTG1,HGS,PDE6G,HES5,GABRB3,FGFR3,MAFK,FSCN2,NDN,NOTCH1	ENSG00000114062,ENSG00000197063,ENSG00000117411,ENSG00000127415,ENSG00000078900,ENSG00000186297,ENSG00000184009,ENSG00000185359,ENSG00000185527,ENSG00000197921,ENSG00000166206,ENSG00000068078,ENSG00000198517,ENSG00000186765,ENSG00000182636,ENSG00000148400	3228_004_chr4_gain_932439,5412_3_chr1_gain_44205616,5444_3_chr17_gain_76953064,3228_004_chr1_gain_2320050,13050_593_chr15_gain_21190624,3228_004_chr7_gain_1289102,3228_004_chr1_gain_3567650,1946_301_chr9_gain_138505259,3228_004_chr4_gain_1711332
MP:0003216	absence seizures (BehnsAS:25)	gain	1690.84	0.00057676	3	38	1	3(2,2.74%)	3(2,3.70%)	GABRD,UBE3A,GABRB3	ENSG00000187730,ENSG00000114062,ENSG00000166206	3228_004_chr1_gain_1803260,13050_593_chr15_gain_21190624
MP:0000948	nonconvulsive seizures (BehnsNS:30)	gain	1392.37	0.00099485	3	38	1	3(2,2.74%)	3(2,3.70%)	GABRD,UBE3A,GABRB3	ENSG00000187730,ENSG00000114062,ENSG00000166206	3228_004_chr1_gain_1803260,13050_593_chr15_gain_21190624
MP:0000960	abnormal sensory ganglion morphology (nsASGM:189)	gain	373.77	0.00143504	6	38	0	6(4,5.48%)	6(2,3.70%)	GABRA5,IDUA,TP73,GABRB3,NDN,HES5	ENSG00000186297,ENSG00000127415,ENSG00000078900,ENSG00000166206,ENSG00000182636,ENSG00000197921	3228_004_chr4_gain_932439,3228_004_chr1_gain_2320050,13050_593_chr15_gain_21190624,3228_004_chr1_gain_3567650
MP:0004400	abnormal cochlear outer hair cell number (hvensACOHCN:36)	gain	1143.64	0.00170175	3	38	0	3(3,4.11%)	3(2,3.70%)	FGFR3,NOTCH1,HES5	ENSG00000068078,ENSG00000148400,ENSG00000197921	3228_004_chr1_gain_2320050,1946_301_chr9_gain_138505259,3228_004_chr4_gain_1711332
MP:0008946	abnormal neuron number (nsANN:267)	gain	291.26	0.00170227	7	38	0	7(5,6.85%)	7(3,5.56%)	ACTG1,TP73,PDE6G,FGFR3,HGS,NOTCH1,HES5	ENSG00000184009,ENSG00000078900,ENSG00000185527,ENSG00000068078,ENSG00000185359,ENSG00000148400,ENSG00000197921	5444_3_chr17_gain_76953064,3228_004_chr1_gain_2320050,3228_004_chr1_gain_3567650,1946_301_chr9_gain_138505259,3228_004_chr4_gain_1711332
MP:0000968	abnormal sensory neuron innervation (nsASNI:82)	gain	627.98	0.00206249	4	38	0	4(2,2.74%)	4(2,3.70%)	GABRA5,GABRB3,FGFR3,NDN	ENSG00000186297,ENSG00000166206,ENSG00000068078,ENSG00000182636	13050_593_chr15_gain_21190624,3228_004_chr4_gain_1711332
MP:0002752	abnormal somatic nervous system morphology (nsASNSM:640)	gain	156.5	0.00238694	11	38	0	11(7,9.59%)	11(4,7.41%)	GABRA5,ACTG1,PDE6G,HES5,IDUA,TP73,FGFR3,GABRB3,FSCN2,NOTCH1,NDN	ENSG00000186297,ENSG00000184009,ENSG00000185527,ENSG00000197921,ENSG00000127415,ENSG00000078900,ENSG00000068078,ENSG00000166206,ENSG00000186765,ENSG00000148400,ENSG00000182636	3228_004_chr4_gain_932439,5444_3_chr17_gain_76953064,3228_004_chr1_gain_2320050,13050_593_chr15_gain_21190624,3228_004_chr1_gain_3567650,1946_301_chr9_gain_138505259,3228_004_chr4_gain_1711332
MP:0004393	abnormal cochlear inner hair cell morphology (hvensACIHCM:88)	gain	578.35	0.00267193	4	38	0	4(3,4.11%)	4(3,5.56%)	GABRA5,GABRB3,NOTCH1,HES5	ENSG00000186297,ENSG00000166206,ENSG00000148400,ENSG00000197921	3228_004_chr1_gain_2320050,13050_593_chr15_gain_21190624,1946_301_chr9_gain_138505259

## Sheet: (D) AGP Candidate Genes
GENE	ENSG	Phenotypic enrichments contributed to	Number of CNVs	CNVs	Patients
ACTG1	ENSG00000184009	hvensACOHCM nsASSSM hvensACHCM nsANN BehLG hveACSEM nsAMM nsASNSM BehALAy BehAMC/C/M BehH hveAIEM BehAB hveABAEP hveAOC nsASNM hveAEM hveASMM BehAVM hveACM hveDBAEP hveAHE BehALAn BehASC/R/N hveIH nsANM hvensAHCM	1	5444_3_chr17_gain_76953064	5444_3
AGPAT2	ENSG00000169692	BehALAn BehALAy BehAVM BehAMC/C/M BehH BehAB	1	1946_301_chr9_gain_138505259	1946_301
ARHGDIA	ENSG00000141522	BehAMC/C/M BehAB	1	5444_3_chr17_gain_76953064	5444_3
B4GALT2	ENSG00000117411	BehIC BehAVM BehAL/M/C BehAL/M BehALAy BehAMC/C/M BehAB nsANM BehASL	1	5412_3_chr1_gain_44205616	5412_3
CAMK2B	ENSG00000058404	nsAST BehIC nsACST BehAVM BehALAy BehAMC/C/M BehAB BehALC	1	3228_004_chr7_gain_44216390	3228_004
DGCR8	ENSG00000128191	nsAST BehAL/M/C nsACST nsDPI nsAPI	1	3183_007_chr22_loss_17241748	3183_007
DOC2A	ENSG00000149927	nsAST BehAL/M/C nsACST	2	5068_3_chr16_loss_29502984,5359_4_chr16_loss_29554843	5359_4,5068_3
FBXL20	ENSG00000108306	nsAST nsACST	1	5056_4_chr17_gain_34612208	5056_4
FGFR3	ENSG00000068078	hveSHI hvensACHCM hveACSEM nsAMM hveAIEM hvensACOHCN hveAEM hveDBAEP BehALC hveIH hveICOHCN hvensACOHCM nsASNI nsASSSM hveACOOEI hveSHL nsANN BehALAy nsASNSM BehAMC/C/M BehAB hveAOC hveABAEP nsASNM hveASMM BehAVM hveACM hveAHE hvensICHCN hveACHCN hvensAHCM nsANM	1	3228_004_chr4_gain_1711332	3228_004
FGFRL1	ENSG00000127418	BehALAn BehALAy BehAVM BehAMC/C/M BehAB	1	3228_004_chr4_gain_932439	3228_004
FSCN2	ENSG00000186765	nsASNM nsASSSM nsASNSM nsANM	1	5444_3_chr17_gain_76953064	5444_3
GABRA5	ENSG00000186297	hveSHI hvensACHCM hveACSEM BehAL/M nsAMM hveAIEM BehASL hveAEM hveDBAEP BehALAn BehAL/M/C hvensACIHCM hveAT4SLF hveIH nsASNI hvensACOHCM nsASSSM nsACST hveACOOEI hveSHL nsASGM hveASLFM hveASLM nsASNSM BehALAy BehAMC/C/M BehAB hveAOC nsAPI hveABAEP nsASNM hveASMM nsAST BehACB BehAVM hveACM hveAHE hveT4SLFD nsANM hvensAHCM nsDPI	1	13050_593_chr15_gain_21190624	13050_593
GABRB3	ENSG00000166206	hveSHI hvensACHCM hveACSEM nsAMM hveAIEM hveAEM BehnsNS BehAMN hveDBAEP BehALAn hvensACIHCM hveAT4SLF BehASC/R/N BehALC hveIH nsASNI hvensACOHCM nsASSSM nsACST BehIC hveACOOEI hveSHL BehLG BehAMB nsASGM hveASLFM hveASLM nsASNSM BehRMF BehALAy BehAMC/C/M BehAB hveAOC hveABAEP nsASNM hveASMM nsAST BehnsAS BehAVM hveACM hveAHE hveT4SLFD nsANM hvensAHCM	1	13050_593_chr15_gain_21190624	13050_593
GABRD	ENSG00000187730	BehnsNS nsAST BehAOR BehACB nsACST BehnsAS BehAMN BehAMB BehBD BehAL/M BehAL/M/C BehAPR BehAB	1	3228_004_chr1_gain_1803260	3228_004
GNB1L	ENSG00000185838	nsAST nsACST nsDPI nsAPI	1	3183_007_chr22_loss_17241748	3183_007
HERC2	ENSG00000128731	BehAMC/C/M BehAB	1	13050_593_chr15_gain_21190624	13050_593
HES5	ENSG00000197921	hveICOHCN hvensACOHCM nsASSSM hvensACHCM nsANN nsASGM hveACSEM nsAMM nsASNSM hveAIEM hvensACOHCN hveAOC nsASNM hveAEM hveASMM hveACM hvensICHCN hvensACIHCM hveACHCN nsANM hvensAHCM hveICIHCN	1	3228_004_chr1_gain_2320050	3228_004
HGS	ENSG00000185359	BehACB BehAVM nsANN BehBD BehAL/M/C BehALAn BehALAy BehAMC/C/M BehAB nsANM	1	5444_3_chr17_gain_76953064	5444_3
IDUA	ENSG00000127415	hveSHI hvensACHCM hveACSEM BehAL/M nsAMM hveISOM hveAIEM BehASL hveAEM BehAML BehAMN hveDBAEP BehALAn BehAL/M/C BehASC/R/N BehALC hveIH nsASSSM BehIC hveSHL BehAMB nsASGM hveASLM nsASNSM BehALAy BehAMC/C/M BehH BehAB hveAOC hveABAEP nsASNM hveASMM BehACB BehAVM hveACM hveAHE nsANM hvensAHCM	1	3228_004_chr4_gain_932439	3228_004
MAFG	ENSG00000197063	BehIC BehAVM BehLG BehALAn BehALAy BehAMC/C/M BehASC/R/N BehH BehAB BehALC nsANM	1	5444_3_chr17_gain_76953064	5444_3
MAFK	ENSG00000198517	BehAVM BehLG BehALAn BehALAy BehAMC/C/M BehASC/R/N BehH BehAB BehALC nsANM	1	3228_004_chr7_gain_1289102	3228_004
MAPK3	ENSG00000102882	nsAST BehAL/M/C nsACST	2	5068_3_chr16_loss_29502984,5359_4_chr16_loss_29554843	5359_4,5068_3
NDN	ENSG00000182636	nsASNM nsASNI nsASSSM BehIC nsASGM BehAL/M/C BehAL/M nsASNSM BehAMC/C/M BehASC/R/N BehAB nsANM BehASL	1	13050_593_chr15_gain_21190624	13050_593
NOTCH1	ENSG00000148400	hveICOHCN hvensACOHCM nsASSSM hvensACHCM nsANN hveACSEM nsAMM nsASNSM hveAIEM hvensACOHCN hveAOC nsASNM hveAEM hveASMM hveACM hvensICHCN hvensACIHCM hveACHCN nsANM hvensAHCM hveICIHCN	1	1946_301_chr9_gain_138505259	1946_301
NPB	ENSG00000183979	BehASC/R/N BehAB	1	5444_3_chr17_gain_76953064	5444_3
OCA2	ENSG00000104044	hveAEM BehAOR BehIC BehAVM BehAMN BehAMB BehALAn BehALAy BehAMC/C/M BehAPR BehAB BehALC	1	13050_593_chr15_gain_21190624	13050_593
PDE6G	ENSG00000185527	nsASNM nsASSSM nsASNSM nsANN nsANM	1	5444_3_chr17_gain_76953064	5444_3
RAC3	ENSG00000169750	BehAML BehAVM BehAL/M/C BehAL/M BehALAy BehASC/R/N BehAMC/C/M BehAB BehALC	1	5444_3_chr17_gain_76953064	5444_3
RTN4R	ENSG00000040608	BehAL/M/C	1	3183_007_chr22_loss_17241748	3183_007
SEPT5	ENSG00000184702	nsAST BehAL/M/C nsACST nsAPI	1	3183_007_chr22_loss_17241748	3183_007
SEZ6L2	ENSG00000174938	nsAST nsACST	2	5068_3_chr16_loss_29502984,5359_4_chr16_loss_29554843	5359_4,5068_3
SLC6A9	ENSG00000196517	nsAST BehACB nsACST BehAVM BehALAn BehAL/M/C BehAL/M BehALAy BehAMC/C/M BehAB BehASL	1	5412_3_chr1_gain_44205616	5412_3
SNRPN	ENSG00000128739	BehAVM BehAMC/C/M BehAB	1	13050_593_chr15_gain_21190624	13050_593
SYNGAP1	ENSG00000197283	nsAST BehAL/M/C nsACST	1	5353_3_chr6_loss_33399849	5353_3
TACC3	ENSG00000013810	BehAVM BehAMC/C/M BehAB	1	3228_004_chr4_gain_1711332	3228_004
TBX1	ENSG00000184058	hveSHI nsAST nsACST hveSHL nsDPI nsAPI	1	3183_007_chr22_loss_17241748	3183_007
TP73	ENSG00000078900	nsASSSM nsANN nsASGM BehRMF nsASNSM hveISOM BehAB nsANM	1	3228_004_chr1_gain_3567650	3228_004
UBE3A	ENSG00000114062	BehIC nsACST BehLG BehAL/M BehALAy BehAMC/C/M BehH BehAB BehASL nsAST BehnsNS BehAML BehACB BehnsAS BehAVM BehAL/M/C BehALAn BehASC/R/N BehALC nsANM	1	13050_593_chr15_gain_21190624	13050_593
ZDHHC8	ENSG00000099904	nsAST BehAL/M/C nsACST nsDPI nsAPI	1	3183_007_chr22_loss_17241748	3183_007

## Sheet: (E) AGP CNVs hit
CNV	Number Candidate Genes hit	Genes (enriched phenotypes)
13050_593_chr15_gain_21190624	7	OCA2(hveAEM,BehAOR,BehIC,BehAVM,BehAMN,BehAMB,BehALAn,BehALAy,BehAMC/C/M,BehAPR,BehAB,BehALC):UBE3A(BehIC,nsACST,BehLG,BehAL/M,BehALAy,BehAMC/C/M,BehH,BehAB,BehASL,nsAST,BehnsNS,BehAML,BehACB,BehnsAS,BehAVM,BehAL/M/C,BehALAn,BehASC/R/N,BehALC,nsANM):HERC2(BehAMC/C/M,BehAB):SNRPN(BehAVM,BehAMC/C/M,BehAB):GABRB3(hveSHI,hvensACHCM,hveACSEM,nsAMM,hveAIEM,hveAEM,BehnsNS,BehAMN,hveDBAEP,BehALAn,hvensAC…
1946_301_chr9_gain_138505259	2	NOTCH1(hveICOHCN,hvensACOHCM,nsASSSM,hvensACHCM,nsANN,hveACSEM,nsAMM,nsASNSM,hveAIEM,hvensACOHCN,hveAOC,nsASNM,hveAEM,hveASMM,hveACM,hvensICHCN,hvensACIHCM,hveACHCN,nsANM,hvensAHCM,hveICIHCN):AGPAT2(BehALAn,BehALAy,BehAVM,BehAMC/C/M,BehH,BehAB)
3183_007_chr22_loss_17241748	6	RTN4R(BehAL/M/C):ZDHHC8(nsAST,BehAL/M/C,nsACST,nsDPI,nsAPI):DGCR8(nsAST,BehAL/M/C,nsACST,nsDPI,nsAPI):TBX1(hveSHI,nsAST,nsACST,hveSHL,nsDPI,nsAPI):SEPT5(nsAST,BehAL/M/C,nsACST,nsAPI):GNB1L(nsAST,nsACST,nsDPI,nsAPI)
3228_004_chr1_gain_1803260	1	GABRD(BehnsNS,nsAST,BehAOR,BehACB,nsACST,BehnsAS,BehAMN,BehAMB,BehBD,BehAL/M,BehAL/M/C,BehAPR,BehAB)
3228_004_chr1_gain_2320050	1	HES5(hveICOHCN,hvensACOHCM,nsASSSM,hvensACHCM,nsANN,nsASGM,hveACSEM,nsAMM,nsASNSM,hveAIEM,hvensACOHCN,hveAOC,nsASNM,hveAEM,hveASMM,hveACM,hvensICHCN,hvensACIHCM,hveACHCN,nsANM,hvensAHCM,hveICIHCN)
3228_004_chr1_gain_3567650	1	TP73(nsASSSM,nsANN,nsASGM,BehRMF,nsASNSM,hveISOM,BehAB,nsANM)
3228_004_chr4_gain_1711332	2	TACC3(BehAVM,BehAMC/C/M,BehAB):FGFR3(hveSHI,hvensACHCM,hveACSEM,nsAMM,hveAIEM,hvensACOHCN,hveAEM,hveDBAEP,BehALC,hveIH,hveICOHCN,hvensACOHCM,nsASNI,nsASSSM,hveACOOEI,hveSHL,nsANN,BehALAy,nsASNSM,BehAMC/C/M,BehAB,hveAOC,hveABAEP,nsASNM,hveASMM,BehAVM,hveACM,hveAHE,hvensICHCN,hveACHCN,hvensAHCM,nsANM)
3228_004_chr4_gain_932439	2	IDUA(hveSHI,hvensACHCM,hveACSEM,BehAL/M,nsAMM,hveISOM,hveAIEM,BehASL,hveAEM,BehAML,BehAMN,hveDBAEP,BehALAn,BehAL/M/C,BehASC/R/N,BehALC,hveIH,nsASSSM,BehIC,hveSHL,BehAMB,nsASGM,hveASLM,nsASNSM,BehALAy,BehAMC/C/M,BehH,BehAB,hveAOC,hveABAEP,nsASNM,hveASMM,BehACB,BehAVM,hveACM,hveAHE,nsANM,hvensAHCM):FGFRL1(BehALAn,BehALAy,BehAVM,BehAMC/C/M,BehAB)
3228_004_chr7_gain_1289102	1	MAFK(BehAVM,BehLG,BehALAn,BehALAy,BehAMC/C/M,BehASC/R/N,BehH,BehAB,BehALC,nsANM)
3228_004_chr7_gain_44216390	1	CAMK2B(nsAST,BehIC,nsACST,BehAVM,BehALAy,BehAMC/C/M,BehAB,BehALC)
5056_4_chr17_gain_34612208	1	FBXL20(nsAST,nsACST)
5068_3_chr16_loss_29502984	3	MAPK3(nsAST,BehAL/M/C,nsACST):DOC2A(nsAST,BehAL/M/C,nsACST):SEZ6L2(nsAST,nsACST)
5353_3_chr6_loss_33399849	1	SYNGAP1(nsAST,BehAL/M/C,nsACST)
5359_4_chr16_loss_29554843	3	MAPK3(nsAST,BehAL/M/C,nsACST):DOC2A(nsAST,BehAL/M/C,nsACST):SEZ6L2(nsAST,nsACST)
5412_3_chr1_gain_44205616	2	B4GALT2(BehIC,BehAVM,BehAL/M/C,BehAL/M,BehALAy,BehAMC/C/M,BehAB,nsANM,BehASL):SLC6A9(nsAST,BehACB,nsACST,BehAVM,BehALAn,BehAL/M/C,BehAL/M,BehALAy,BehAMC/C/M,BehAB,BehASL)
5444_3_chr17_gain_76953064	8	ARHGDIA(BehAMC/C/M,BehAB):RAC3(BehAML,BehAVM,BehAL/M/C,BehAL/M,BehALAy,BehASC/R/N,BehAMC/C/M,BehAB,BehALC):NPB(BehASC/R/N,BehAB):ACTG1(hvensACOHCM,nsASSSM,hvensACHCM,nsANN,BehLG,hveACSEM,nsAMM,nsASNSM,BehALAy,BehAMC/C/M,BehH,hveAIEM,BehAB,hveABAEP,hveAOC,nsASNM,hveAEM,hveASMM,BehAVM,hveACM,hveDBAEP,hveAHE,BehALAn,BehASC/R/N,hveIH,nsANM,hvensAHCM):HGS(BehACB,BehAVM,nsANN,BehBD,BehAL/M/C,BehALAn,Be…

## Sheet: (F) Marshall Nervous phenotypes
PhenotypeID	PhenotypeName (Total Genes in Genome with Phenotype)	CopyChangeSet=ALL|GAIN|LOSS	Percentage Increase	P-value	Number of Genes forming Enrichment	Total Genes in CNV set	Number of ASD implicated genes hit by enrichment	number of CNV hits (unique CNVs, percentage of CNVs)	number of patients hits (unique patients, percentage of patients)	Genes hit	Ensgs hits	CNVs hit
MP:0003635	abnormal synaptic transmission (nsAST: 438)	all	0.987	0.00014676	31	202	2	38(15,53.57%)	38(14,58.33%)	CHRNA4,NOS1,P2RX4,SYP,UBE3A,DOC2A,DGCR8,DNAJC5,NETO1,OPRL1,APBA2,MAPK3,FOXP2,CAMKK2,MBP,CPLX3,GNB1L,CADPS2,LEP,PTPRZ1,GABRA5,KCND2,MAPK8IP2,TBX1,SLC6A3,EEF1A2,GABRB3,SEPT5,CTNND2,SEZ6L2,ZDHHC8	ENSG00000101204,ENSG00000089250,ENSG00000135124,ENSG00000102003,ENSG00000114062,ENSG00000149927,ENSG00000128191,ENSG00000101152,ENSG00000166342,ENSG00000125510,ENSG00000034053,ENSG00000102882,ENSG00000128573,ENSG00000110931,ENSG00000197971,ENSG00000213578,ENSG00000185838,ENSG00000081803,ENSG00000174697,ENSG00000106278,ENSG00000186297,ENSG00000184408,ENSG00000008735,ENSG00000184058,ENSG00000142319…	SK0073-003_chr15_gain_18376200,NA0039-000_chr22_loss_46335545,SK0243-003_chr15_loss_69601300,SK0131-003_chr7_loss_113528285,SK0306-004_chrX_gain_48202290,SK0205-004_chr5_loss_81949,SK0119-003_chr22_loss_17020346,SK0152-003_chr5_loss_9275811,SK0083-003_chr7_loss_108393666,SK0019-004_chr16_loss_29559989,SK0218-003_chr18_loss_55756601,MM0109-003_chr22_loss_49299969,MM0109-003_chr20_gain_60949339,MM0…
MP:0002206	abnormal CNS synaptic transmission (nsACST: 373)	all	1.1075	0.00011733	28	202	2	35(15,53.57%)	35(14,58.33%)	CHRNA4,NOS1,P2RX4,SYP,UBE3A,DOC2A,DGCR8,NETO1,OPRL1,APBA2,MAPK3,FOXP2,CAMKK2,MBP,CPLX3,GNB1L,CADPS2,LEP,PTPRZ1,GABRA5,MAPK8IP2,TBX1,SLC6A3,GABRB3,SEPT5,CTNND2,SEZ6L2,ZDHHC8	ENSG00000101204,ENSG00000089250,ENSG00000135124,ENSG00000102003,ENSG00000114062,ENSG00000149927,ENSG00000128191,ENSG00000166342,ENSG00000125510,ENSG00000034053,ENSG00000102882,ENSG00000128573,ENSG00000110931,ENSG00000197971,ENSG00000213578,ENSG00000185838,ENSG00000081803,ENSG00000174697,ENSG00000106278,ENSG00000186297,ENSG00000008735,ENSG00000184058,ENSG00000142319,ENSG00000166206,ENSG00000184702…	SK0073-003_chr15_gain_18376200,NA0039-000_chr22_loss_46335545,SK0243-003_chr15_loss_69601300,SK0131-003_chr7_loss_113528285,SK0306-004_chrX_gain_48202290,SK0205-004_chr5_loss_81949,SK0119-003_chr22_loss_17020346,SK0152-003_chr5_loss_9275811,SK0083-003_chr7_loss_108393666,SK0019-004_chr16_loss_29559989,SK0218-003_chr18_loss_55756601,MM0109-003_chr22_loss_49299969,MM0109-003_chr20_gain_60949339,MM0…

## Sheet: (G) Marshall Candidate Genes
GENE	ENSG	Phenotypic enrichments contributed to	Number of CNVs	CNVs	Patients
APBA2	ENSG00000034053	nsAST nsACST	2	SK0073-003_chr15_gain_18376200,SK0245-005_chr15_gain_18427100	SK0245-005,SK0073-003
CADPS2	ENSG00000081803	nsAST nsACST	1	SK0131-003_chr7_loss_113528285	SK0131-003
CAMKK2	ENSG00000110931	nsAST nsACST	1	MM0278-003_chr12_gain_114191663	MM0278-003
CHRNA4	ENSG00000101204	nsAST nsACST	1	MM0109-003_chr20_gain_60949339	MM0109-003
CPLX3	ENSG00000213578	nsAST nsACST	1	SK0243-003_chr15_loss_69601300	SK0243-003
CTNND2	ENSG00000169862	nsAST nsACST	2	SK0205-004_chr5_loss_81949,SK0152-003_chr5_loss_9275811	SK0205-004,SK0152-003
DGCR8	ENSG00000128191	nsAST nsACST	1	SK0119-003_chr22_loss_17020346	SK0119-003
DNAJC5	ENSG00000101152	nsAST	1	MM0109-003_chr20_gain_60949339	MM0109-003
DOC2A	ENSG00000149927	nsAST nsACST	1	SK0019-004_chr16_loss_29559989	SK0019-004
EEF1A2	ENSG00000101210	nsAST	1	MM0109-003_chr20_gain_60949339	MM0109-003
FOXP2	ENSG00000128573	nsAST nsACST	2	SK0131-003_chr7_loss_113528285,SK0083-003_chr7_loss_108393666	SK0083-003,SK0131-003
GABRA5	ENSG00000186297	nsAST nsACST	2	SK0073-003_chr15_gain_18376200,SK0245-005_chr15_gain_18427100	SK0245-005,SK0073-003
GABRB3	ENSG00000166206	nsAST nsACST	2	SK0073-003_chr15_gain_18376200,SK0245-005_chr15_gain_18427100	SK0245-005,SK0073-003
GNB1L	ENSG00000185838	nsAST nsACST	1	SK0119-003_chr22_loss_17020346	SK0119-003
KCND2	ENSG00000184408	nsAST	1	SK0131-003_chr7_loss_113528285	SK0131-003
LEP	ENSG00000174697	nsAST nsACST	1	SK0131-003_chr7_loss_113528285	SK0131-003
MAPK3	ENSG00000102882	nsAST nsACST	1	SK0019-004_chr16_loss_29559989	SK0019-004
MAPK8IP2	ENSG00000008735	nsAST nsACST	2	NA0039-000_chr22_loss_46335545,MM0109-003_chr22_loss_49299969	NA0039-000,MM0109-003
MBP	ENSG00000197971	nsAST nsACST	1	SK0218-003_chr18_loss_55756601	SK0218-003
NETO1	ENSG00000166342	nsAST nsACST	1	SK0218-003_chr18_loss_55756601	SK0218-003
NOS1	ENSG00000089250	nsAST nsACST	1	MM0278-003_chr12_gain_114191663	MM0278-003
OPRL1	ENSG00000125510	nsAST nsACST	1	MM0109-003_chr20_gain_60949339	MM0109-003
P2RX4	ENSG00000135124	nsAST nsACST	1	MM0278-003_chr12_gain_114191663	MM0278-003
PTPRZ1	ENSG00000106278	nsAST nsACST	1	SK0131-003_chr7_loss_113528285	SK0131-003
SEPT5	ENSG00000184702	nsAST nsACST	1	SK0119-003_chr22_loss_17020346	SK0119-003
SEZ6L2	ENSG00000174938	nsAST nsACST	1	SK0019-004_chr16_loss_29559989	SK0019-004
SLC6A3	ENSG00000142319	nsAST nsACST	1	SK0205-004_chr5_loss_81949	SK0205-004
SYP	ENSG00000102003	nsAST nsACST	1	SK0306-004_chrX_gain_48202290	SK0306-004
TBX1	ENSG00000184058	nsAST nsACST	1	SK0119-003_chr22_loss_17020346	SK0119-003
UBE3A	ENSG00000114062	nsAST nsACST	2	SK0073-003_chr15_gain_18376200,SK0245-005_chr15_gain_18427100	SK0245-005,SK0073-003
ZDHHC8	ENSG00000099904	nsAST nsACST	1	SK0119-003_chr22_loss_17020346	SK0119-003

## Sheet: (H) Marshall CNVs hit
CNV	Number Candidate Genes hit	Genes (enriched phenotypes)
MM0109-003_chr20_gain_60949339	4	DNAJC5(nsAST):CHRNA4(nsAST,nsACST):EEF1A2(nsAST):OPRL1(nsAST,nsACST)
MM0109-003_chr22_loss_49299969	1	MAPK8IP2(nsAST,nsACST)
MM0278-003_chr12_gain_114191663	3	NOS1(nsAST,nsACST):CAMKK2(nsAST,nsACST):P2RX4(nsAST,nsACST)
NA0039-000_chr22_loss_46335545	1	MAPK8IP2(nsAST,nsACST)
SK0019-004_chr16_loss_29559989	3	MAPK3(nsAST,nsACST):DOC2A(nsAST,nsACST):SEZ6L2(nsAST,nsACST)
SK0073-003_chr15_gain_18376200	4	APBA2(nsAST,nsACST):UBE3A(nsAST,nsACST):GABRB3(nsAST,nsACST):GABRA5(nsAST,nsACST)
SK0083-003_chr7_loss_108393666	1	FOXP2(nsAST,nsACST)
SK0119-003_chr22_loss_17020346	5	ZDHHC8(nsAST,nsACST):DGCR8(nsAST,nsACST):TBX1(nsAST,nsACST):SEPT5(nsAST,nsACST):GNB1L(nsAST,nsACST)
SK0131-003_chr7_loss_113528285	5	CADPS2(nsAST,nsACST):PTPRZ1(nsAST,nsACST):FOXP2(nsAST,nsACST):LEP(nsAST,nsACST):KCND2(nsAST)
SK0152-003_chr5_loss_9275811	1	CTNND2(nsAST,nsACST)
SK0205-004_chr5_loss_81949	2	SLC6A3(nsAST,nsACST):CTNND2(nsAST,nsACST)
SK0218-003_chr18_loss_55756601	2	NETO1(nsAST,nsACST):MBP(nsAST,nsACST)
SK0243-003_chr15_loss_69601300	1	CPLX3(nsAST,nsACST)
SK0245-005_chr15_gain_18427100	4	APBA2(nsAST,nsACST):UBE3A(nsAST,nsACST):GABRB3(nsAST,nsACST):GABRA5(nsAST,nsACST)
SK0306-004_chrX_gain_48202290	1	SYP(nsAST,nsACST)

## Sheet: (I) Levy Nervous Phenotypes
PhenotypeID	PhenotypeName (Total Genes in Genome with Phenotype)	CopyChangeSet=ALL|GAIN|LOSS	Percentage Increase	P-value	Number of Genes forming Enrichment	Total Genes in CNV set	Number of ASD implicated genes hit by enrichment	number of CNV hits (unique CNVs, percentage of CNVs)	number of patients hits (unique patients, percentage of patients)	Genes hit	Ensgs hits	CNVs hit
MP:0003635	abnormal synaptic transmission (nsAST: 438)	all	1.0796	6.121e-05	31	193	3	49(25,26.60%)	49(24,28.92%)	NLGN3,UBE3A,DOC2A,DGCR8,VLDLR,NLGN2,CACNA1B,STX1A,DNM1,GDI1,MAPK3,DLGAP3,BAIAP2,SDC3,GNB1L,CHRNB1,PRKG1,GABRA5,LIMK1,CACNA1H,HCN2,ITPR1,TBX1,GRK5,DLG4,GABRB3,SEPT5,CTNND2,SEZ6L2,ZDHHC8,MAPT	ENSG00000196338,ENSG00000114062,ENSG00000149927,ENSG00000128191,ENSG00000147852,ENSG00000169992,ENSG00000148408,ENSG00000106089,ENSG00000106976,ENSG00000203879,ENSG00000102882,ENSG00000116544,ENSG00000175866,ENSG00000162512,ENSG00000185838,ENSG00000170175,ENSG00000185532,ENSG00000186297,ENSG00000106683,ENSG00000196557,ENSG00000099822,ENSG00000150995,ENSG00000184058,ENSG00000198873,ENSG00000132535…	12289_chr5_loss_11403621,11129_chr7_gain_72357744,11718_chr10_gain_120741108,11454_chr17_loss_41042187,12295_chr19_gain_559002,11433_chr16_loss_29563679,11092_chrX_gain_153229884,11090_chr16_loss_29559250,12451_chr16_loss_29572667,11046_chr3_loss_4133021,11540_chr16_loss_29557094,12235_chr9_gain_129907917,11962_chr10_gain_52697241,11689_chrX_loss_70296173,11154_chr7_gain_72377168,12100_chr16_loss…
MP:0002206	abnormal CNS synaptic transmission (nsACST: 373)	all	1.2057	5.17e-05	28	193	3	46(23,24.47%)	46(23,27.71%)	NLGN3,UBE3A,DOC2A,DGCR8,VLDLR,NLGN2,CACNA1B,STX1A,DNM1,GDI1,MAPK3,DLGAP3,BAIAP2,SDC3,GNB1L,PRKG1,GABRA5,LIMK1,ITPR1,TBX1,GRK5,DLG4,GABRB3,SEPT5,CTNND2,SEZ6L2,ZDHHC8,MAPT	ENSG00000196338,ENSG00000114062,ENSG00000149927,ENSG00000128191,ENSG00000147852,ENSG00000169992,ENSG00000148408,ENSG00000106089,ENSG00000106976,ENSG00000203879,ENSG00000102882,ENSG00000116544,ENSG00000175866,ENSG00000162512,ENSG00000185838,ENSG00000185532,ENSG00000186297,ENSG00000106683,ENSG00000150995,ENSG00000184058,ENSG00000198873,ENSG00000132535,ENSG00000166206,ENSG00000184702,ENSG00000169862…	12289_chr5_loss_11403621,11129_chr7_gain_72357744,11718_chr10_gain_120741108,11454_chr17_loss_41042187,11433_chr16_loss_29563679,11092_chrX_gain_153229884,11090_chr16_loss_29559250,12451_chr16_loss_29572667,11046_chr3_loss_4133021,11540_chr16_loss_29557094,12235_chr9_gain_129907917,11962_chr10_gain_52697241,11689_chrX_loss_70296173,11154_chr7_gain_72377168,12100_chr16_loss_29572667,12581_chr9_los…

## Sheet: (J) Levy Candidate Genes
GENE	ENSG	Phenotypic enrichments contributed to	Number of CNVs	CNVs	Patients
BAIAP2	ENSG00000175866	MP:0003635:nsAST MP:0002206:nsACST	1	11186_chr17_loss_76632298	11186
CACNA1B	ENSG00000148408	MP:0003635:nsAST MP:0002206:nsACST	1	12581_chr9_loss_139800008	12581
CACNA1H	ENSG00000196557	MP:0003635:nsAST	1	11435_chr16_loss_21530	11435
CHRNB1	ENSG00000170175	MP:0003635:nsAST	1	11532_chr17_gain_6032329	11532
CTNND2	ENSG00000169862	MP:0003635:nsAST MP:0002206:nsACST	1	12289_chr5_loss_11403621	12289
DGCR8	ENSG00000128191	MP:0003635:nsAST MP:0002206:nsACST	1	12239_chr22_loss_17249508	12239
DLG4	ENSG00000132535	MP:0003635:nsAST MP:0002206:nsACST	1	11532_chr17_gain_6032329	11532
DLGAP3	ENSG00000116544	MP:0003635:nsAST MP:0002206:nsACST	1	11080_chr1_gain_30898119	11080
DNM1	ENSG00000106976	MP:0003635:nsAST MP:0002206:nsACST	1	12235_chr9_gain_129907917	12235
DOC2A	ENSG00000149927	MP:0003635:nsAST MP:0002206:nsACST	6	11090_chr16_loss_29559250,12451_chr16_loss_29572667,12100_chr16_loss_29572667,11433_chr16_loss_29563679,11540_chr16_loss_29557094,11680_chr16_loss_29559250	11090;12451;12100;11433;11540;11680
GABRA5	ENSG00000186297	MP:0003635:nsAST MP:0002206:nsACST	1	12007_chr15_gain_21224486	12007
GABRB3	ENSG00000166206	MP:0003635:nsAST MP:0002206:nsACST	1	12007_chr15_gain_21224486	12007
GDI1	ENSG00000203879	MP:0003635:nsAST MP:0002206:nsACST	1	11092_chrX_gain_153229884	11092
GNB1L	ENSG00000185838	MP:0003635:nsAST MP:0002206:nsACST	1	12239_chr22_loss_17249508	12239
GRK5	ENSG00000198873	MP:0003635:nsAST MP:0002206:nsACST	1	11718_chr10_gain_120741108	11718
HCN2	ENSG00000099822	MP:0003635:nsAST	1	12295_chr19_gain_559002	12295
ITPR1	ENSG00000150995	MP:0003635:nsAST MP:0002206:nsACST	1	11046_chr3_loss_4133021	11046
LIMK1	ENSG00000106683	MP:0003635:nsAST MP:0002206:nsACST	2	11129_chr7_gain_72357744,11154_chr7_gain_72377168	1115411129
MAPK3	ENSG00000102882	MP:0003635:nsAST MP:0002206:nsACST	6	11090_chr16_loss_29559250,12451_chr16_loss_29572667,12100_chr16_loss_29572667,11433_chr16_loss_29563679,11540_chr16_loss_29557094,11680_chr16_loss_29559250	11090;12451;12100;11433;11540;11680
MAPT	ENSG00000186868	MP:0003635:nsAST MP:0002206:nsACST	1	11454_chr17_loss_41042187	11454
NLGN2	ENSG00000169992	MP:0003635:nsAST MP:0002206:nsACST	1	11532_chr17_gain_6032329	11532
NLGN3	ENSG00000196338	MP:0003635:nsAST MP:0002206:nsACST	1	11689_chrX_loss_70296173	11689
PRKG1	ENSG00000185532	MP:0003635:nsAST MP:0002206:nsACST	1	11962_chr10_gain_52697241	11962
SDC3	ENSG00000162512	MP:0003635:nsAST MP:0002206:nsACST	1	11080_chr1_gain_30898119	11080
SEPT5	ENSG00000184702	MP:0003635:nsAST MP:0002206:nsACST	1	12239_chr22_loss_17249508	12239
SEZ6L2	ENSG00000174938	MP:0003635:nsAST MP:0002206:nsACST	6	11090_chr16_loss_29559250,12451_chr16_loss_29572667,12100_chr16_loss_29572667,11433_chr16_loss_29563679,11540_chr16_loss_29557094,11680_chr16_loss_29559250	11090;12451;12100;11433;11540;11680
STX1A	ENSG00000106089	MP:0003635:nsAST MP:0002206:nsACST	2	11129_chr7_gain_72357744,11154_chr7_gain_72377168	11129;11154
TBX1	ENSG00000184058	MP:0003635:nsAST MP:0002206:nsACST	1	12239_chr22_loss_17249508	12239
UBE3A	ENSG00000114062	MP:0003635:nsAST MP:0002206:nsACST	1	12007_chr15_gain_21224486	12007
VLDLR	ENSG00000147852	MP:0003635:nsAST MP:0002206:nsACST	1	11435_chr9_gain_192721	11435
ZDHHC8	ENSG00000099904	MP:0003635:nsAST MP:0002206:nsACST	1	12239_chr22_loss_17249508	12239

[truncated: 1 more sheets: (K) Levy CNVs hit]
