# Supplementary material for: Network Topologies and Convergent Aetiologies Arising from Deletions and Duplications Observed in Individuals with Autism
Source: PLoS Genet. 2013 Jun 6;9(6):e1003523. doi: 10.1371/journal.pgen.1003523 (PMC3675007; doi:10.1371/journal.pgen.1003523)
Supplement: Table S4 — (5 sheets): Significantly enriched mouse model phenotypes among the orthologues of 22 genes that have been implicated in ASD as defined by the AGP Consortium. (A) ASD Implicated Genes lists twenty two human genes deemed previously to have been implicated in ASD (termed ASD-Implicated genes). These genes are a subset of 36 disease genes deemed causally implicated in ASD by the Autism Genome Project (Pinto et al., 2010), and was formed by retaining only those genes whose mouse orthologue's disruption had been phenotyped and discarding those genes that were overlapped by ASD dn CNVs considered in this study. (B) Categories lists the enriched Mammalian Phenotype Ontology categories: (C) Nervous System, (D) Behavior/Neurological, (E) Lethality-Postnatal each list the finer phenotypes enriched within each of these categories respectively. The probability is that obtained through the hypergeometric test (BH-adjusted p<5%). Total Genes with Phenotype gives the total number of human genes whose mouse orthologue is associated with this phenotype. Set Genes with Phenotype is the total number of genes within the set whose mouse orthologue is associated with this phenotype. Percentage change over expected is that obtained when compared with the genome as whole sampled randomly. (XLS) [file pgen.1003523.s011.xls]

## Sheet: (A) ASD Implicated genes
Gene Name
AFF2
AHI1
ATRX
CACNA1C
CHD7
CNTNAP2
CREBBP
DHCR7
DMD
DMPK
FMR1
IL1RAPL1
MECP2
NF1
NIPBL
NLGN3
NRXN1
NSD1
PTEN
PTPN11
TSC1
TSC2

## Sheet: (B) Categories
Probability	Phenotype ID	Description	Total Genes with Phenotype	Set Genes with Phenotype	Percentage change over expected
6.12e-06	MP:0003631	nervous system phenotype	2208	19	121.82
0.00062613	MP:0005386	behavior/neurological phenotype	1841	15	110.03
0.00068616	MP:0005377	hearing/vestibular/ear phenotype	549	8	275.63
0.00079144	MP:0005382	craniofacial phenotype	711	9	226.29
0.00084856	MP:0005378	growth/size phenotype	2387	17	83.58
0.00109249	MP:0005373	lethality-postnatal	1089	11	160.38
0.00180609	MP:0005369	muscle phenotype	969	10	166.02
0.00284121	MP:0005388	respiratory system phenotype	848	9	173.58
0.00293341	MP:0005395	other phenotype	159	4	548.48
0.00403106	MP:0005385	cardiovascular system phenotype	1475	12	109.71
0.0065844	MP:0005371	limbs/digits/tail phenotype	612	7	194.84
0.00819787	MP:0005379	endocrine/exocrine gland phenotype	1182	10	118.08
0.0123487	MP:0005380	embryogenesis phenotype	1251	10	106.05
0.0207561	MP:0005375	adipose tissue phenotype	424	5	203.98
0.0225653	MP:0005367	renal/urinary system phenotype	772	7	133.73
0.0231233	MP:0005372	life span-post-weaning/aging	1369	10	88.29

## Sheet: (C) Nervous System
Probability	Phenotype ID	Description	Total Genes with Phenotype	Set Genes with Phenotype	Percentage change over expected
4.3e-07	MP:0002206	abnormal CNS synaptic transmission	373	10	591.08
1.56e-06	MP:0003633	abnormal nervous system physiology	1154	15	235.06
1.89e-06	MP:0003635	abnormal synaptic transmission	438	10	488.52
1.508e-05	MP:0000771	abnormal brain size	148	6	945.02
3.066e-05	MP:0002152	abnormal brain morphology	1064	13	214.95
6.873e-05	MP:0000783	abnormal forebrain morphology	654	10	294.15
0.00013958	MP:0005238	increased brain size	27	3	2764.14
0.00027945	MP:0003632	abnormal nervous system morphology	1723	15	124.41
0.0003061	MP:0008143	abnormal dendrite morphology	35	3	2109.48
0.00034415	MP:0008540	abnormal cerebrum morphology	370	7	387.68
0.00047849	MP:0000929	open neural tube	177	5	628.17
0.00059814	MP:0002151	abnormal neural tube morphology/development	405	7	345.53
0.00094441	MP:0000774	decreased brain size	117	4	781.27
0.00166335	MP:0003634	abnormal glial cell morphology	233	5	453.16
0.0017278	MP:0000807	abnormal hippocampus morphology	235	5	448.45
0.00186223	MP:0000801	abnormal temporal lobe morphology	239	5	439.27
0.00197469	MP:0000787	abnormal telencephalon morphology	495	7	264.53
0.0020782	MP:0003720	abnormal neural tube closure	245	5	426.07
0.0021613	MP:0003861	abnormal nervous system development	816	9	184.31
0.00244182	MP:0005442	abnormal pyramidal neuron morphology	71	3	989.18
0.00264387	MP:0000812	abnormal dentate gyrus morphology	73	3	959.34
0.00303065	MP:0004166	abnormal limbic system morphology	267	5	382.72
0.00303065	MP:0008946	abnormal neuron number	267	5	382.72
0.00318169	MP:0002064	seizures	270	5	377.36
0.00350397	MP:0002207	abnormal long term potentiation	167	4	517.42
0.00408359	MP:0000951	sporadic seizures	25	2	1962.18

## Sheet: (D) BehaviorNeurological
Probability	Phenotype ID	Description	Total Genes with Phenotype	Set Genes with Phenotype	Percentage change over expected
1.629e-05	MP:0001463	abnormal spatial learning	150	6	931.09
1.644e-05	MP:0001449	abnormal learning/ memory	324	8	536.48
2.249e-05	MP:0001468	abnormal temporal memory	93	5	1285.87
2.656e-05	MP:0001402	hypoactivity	247	7	630.53
3.38e-05	MP:0003313	abnormal locomotor activation	603	10	327.48
4.766e-05	MP:0002063	abnormal learning/memory/conditioning	375	8	449.92
5.362e-05	MP:0002062	abnormal conditioning behavior	185	6	736.02
8.709e-05	MP:0001454	abnormal cued conditioning behavior	63	4	1536.65
0.0001729	MP:0001516	abnormal motor coordination/ balance	582	9	298.62
0.00025532	MP:0001469	abnormal contextual conditioning behavior	83	4	1142.28
0.00029329	MP:0003491	abnormal voluntary movement	940	11	201.65
0.00035876	MP:0001405	impaired coordination	261	6	492.58
0.00037807	MP:0004924	abnormal behavior	1766	15	118.95
0.00068371	MP:0002066	abnormal motor capabilities/coordination/movement	1219	12	153.75
0.00081247	MP:0001392	abnormal locomotor activity	877	10	193.93
0.00097813	MP:0001399	hyperactivity	207	5	522.64
0.00128329	MP:0001408	stereotypic behavior	127	4	711.88
0.00318169	MP:0002064	seizures	270	5	377.36
0.00389685	MP:0004262	abnormal physical strength	172	4	499.47
0.00408359	MP:0000951	sporadic seizures	25	2	1962.18
0.00463738	MP:0002733	abnormal thermal nociception	89	3	768.9
0.00478526	MP:0000746	weakness	90	3	759.24
0.00607213	MP:0001486	abnormal startle reflex	98	3	689.1
0.00624114	MP:0001488	increased startle reflex	31	2	1563.05
0.00641306	MP:0003492	abnormal involuntary movement	456	6	239.17
0.00740009	MP:0001961	abnormal reflex	329	5	291.75
0.00791149	MP:0001360	abnormal social investigation	35	2	1372.99

## Sheet: (E) Lethality-Postnatal
Probability	Phenotype ID	Description	Total Genes with Phenotype	Set Genes with Phenotype	Percentage change over expected
0.00074712	MP:0002082	postnatal lethality	1043	11	171.86
