# Supplementary material for: Network Topologies and Convergent Aetiologies Arising from Deletions and Duplications Observed in Individuals with Autism
Source: PLoS Genet. 2013 Jun 6;9(6):e1003523. doi: 10.1371/journal.pgen.1003523 (PMC3675007; doi:10.1371/journal.pgen.1003523)
Supplement: Table S5 — (6 sheets): Candidate ASD CNV genes identified in this study. (A) All CNV candidate genes are listed, along with the ASD dn CNVs that harbour them. PPI partner(s) lists other candidate genes whose proteins directly interact with the protein product of the listed gene. (B) 59 ASD dn CNV genes whose mouse orthologues' disruption yield a synaptic phenotype. (C) 144 ASD dn CNV genes whose protein products interact with the protein products of either the ASD dn CNV genes whose mouse orthologues' disruption yield a synaptic phenotype listed in sheet B or the 22 ASD-Implicated genes listed in Table S4. (D) Each ASD dn CNV with a candidate gene is listed along with the candidate genes proposed by this study. Total Genes Considered lists the number of protein-coding genes within that CNV. (E) Each patient with autism for whom a candidate gene is proposed in this study is listed. (F) 1∶1 PPI partners and DAPPLE network parameters. (XLS) [file pgen.1003523.s012.xls]

## Sheet: ALL CANDIDATE GENES
Name	ENSEMBL ID	PPI partner(s)	CNVs	Patients
AATF	ENSG00000108270	MAPT	11353_chr17_loss_31808637_l 11353.p1_chr17_loss_31889664_s	11353 11353.p1
ABCC9	ENSG00000069431	CREBBP STX1A	12184_chr12_loss_16907527_l 12184.p1_chr12_loss_16906534_s	12184 12184.p1
ADD1	ENSG00000087274	SEPT5	13367.p1_chr4_gain_35410_s	13367.p1
AP1G1	ENSG00000166747	SYP	12691.p1_chr16_loss_68529466_s	12691.p1
APBA2	ENSG00000034053	NECAB3 NLGN3 NRXN1 STX1A	SK0073-003_chr15_gain_18376200_m SK0245-005_chr15_gain_18427100_m	SK0073-003 SK0245-005
AXIN1	ENSG00000103126	TSC1	11435_chr16_loss_21530_l 11435.p1_chr16_loss_835_s	11435 11435.p1
BAI2	ENSG00000121753	ITPR1	11080_chr1_gain_30898119_l 11080.p1_chr1_gain_30897868_s	11080 11080.p1
BAIAP2	ENSG00000175866	CEP250 DLG1 SHANK2 TSC2	11186_chr17_loss_76632298_l	11186
BCL2	ENSG00000171791	ITPR1 MAPK3	SK0218-003_chr18_loss_55756601_m	SK0218-003
C4orf41	ENSG00000168538	CHRNA4	12026.p1_chr4_gain_184857633_s	12026.p1
CABP1	ENSG00000157782	CACNA1C ITPR1	MM0278-003_chr12_gain_114191663_m	MM0278-003
CACNA1B	ENSG00000148408	CAMK2B GNB1 PRKX RGS12	12581_chr9_loss_139800008_l 12581.p1_chr9_loss_139799894_s	12581 12581.p1
CACNA1F	ENSG00000102001	CAMK2B	SK0306-004_chrX_gain_48202290_m	SK0306-004
CACNA1H	ENSG00000196557	PRKX	11435_chr16_loss_21530_l 11435.p1_chr16_loss_835_s	11435 11435.p1
CADPS2	ENSG00000081803	DMD	SK0131-003_chr7_loss_113528285_m	SK0131-003
CALB2	ENSG00000172137	LDHB	12691.p1_chr16_loss_68529466_s	12691.p1
CAMK2B	ENSG00000058404	CACNA1B CACNA1C CACNA1F ITPR1 MAPK1	3228_004_chr7_gain_44216390_a	3228_004
CAMKK2	ENSG00000110931	PPP1R3A	MM0278-003_chr12_gain_114191663_m	MM0278-003
CAV1	ENSG00000105974	DNM1 GRK5 MAPK3 PTEN PTPN11 STX1A	SK0083-003_chr7_loss_108393666_m SK0131-003_chr7_loss_113528285_m	SK0083-003 SK0131-003
CEP250	ENSG00000126001	BAIAP2 TSC1 TSC2	13036.p1_chr20_gain_28251057_s	13036.p1
CFTR	ENSG00000001626	DNAJC5 IL1RAPL1 PRKG1 STX1A	SK0083-003_chr7_loss_108393666_m SK0131-003_chr7_loss_113528285_m	SK0083-003 SK0131-003
CHRNA4	ENSG00000101204	C4orf41 COX6A1 CRELD2 GCC2 SUV39H1	MM0109-003_chr20_gain_60949339_m	MM0109-003
CHRNA7	ENSG00000175344	NONE	13301.p1_chr15_loss_28714502_s	13301.p1
CHRNB1	ENSG00000170175	NONE	11532_chr17_gain_6032329_l 11532.p1_chr17_gain_6058839_s	11532 11532.p1
CIT	ENSG00000122966	DLG4	MM0278-003_chr12_gain_114191663_m	MM0278-003
CLIP2	ENSG00000106665	NOS1	11129_chr7_gain_72357744_l 11154_chr7_gain_72377168_l 11154.p1_chr7_gain_72300351_s 12594.p1_chr7_gain_72344426_s 11129.p1_chr7_gain_72355583_s 12955.p1_chr7_gain_72411506_s	11129 11154 11154.p1 12594.p1 11129.p1 12955.p1
COX6A1	ENSG00000111775	CHRNA4	MM0278-003_chr12_gain_114191663_m	MM0278-003
CPLX3	ENSG00000213578	NONE	SK0243-003_chr15_loss_69601300_m	SK0243-003
CRELD2	ENSG00000184164	CHRNA4	NA0039-000_chr22_loss_46335545_m	NA0039-000
CRKL	ENSG00000099942	PTPN11	3183_007_chr22_loss_17241748_a SK0119-003_chr22_loss_17020346_m 12239_chr22_loss_19037910_l 12239.p1_chr22_loss_17257787_s	3183_007 SK0119-003 12239 12239.p1
CSF2RA	ENSG00000198223	LEP	NA0097-000_chrX_loss_34419_m	NA0097-000
CSK	ENSG00000103653	CREBBP PTPN11 SDC3	SK0243-003_chr15_loss_69601300_m	SK0243-003
CSNK1D	ENSG00000141551	MAPT	5444_3_chr17_loss_77785939_a	5444_3
CTBP1	ENSG00000159692	CREBBP NOS1	13367.p1_chr4_gain_35410_s	13367.p1
CTNND2	ENSG00000169862	LCK	SK0205-004_chr5_loss_81949_m SK0152-003_chr5_loss_9275811_m 12289_chr5_loss_11403621_l 12289.p1_chr5_loss_11403359_s	SK0205-004 SK0152-003 12289 12289.p1
DGCR8	ENSG00000128191	NONE	3183_007_chr22_loss_17241748_a SK0119-003_chr22_loss_17020346_m 12239_chr22_loss_17249508_l 12239.p1_chr22_loss_17257787_s	3183_007 SK0119-003 12239 12239.p1
DHODH	ENSG00000102967	GDI1	12691.p1_chr16_loss_68529466_s	12691.p1
DLG1	ENSG00000075711	BAIAP2 DLG4 DLGAP3 PTEN	11079_chr3_loss_197208363_l 11079.p1_chr3_loss_197161073_s	11079 11079.p1
DLG4	ENSG00000132535	CIT DLG1 DLGAP2 DLGAP3 DLGAP4 DYNLL1 GNG13 GRK5 HGS HTT KCND2 MAPK1 MAPK12 MAPK3 NF1 NLGN2 NLGN3 NLGN4X NOS1 NSF PTPN11 SHANK2 SLC6A9 SYNGAP1 TJP1 ZDHHC7	11532_chr17_gain_6032329_l 11532.p1_chr17_gain_6058839_s	11532 11532.p1
DLGAP2	ENSG00000198010	DLG4 GRK5 NLGN4X NOS1	5290_3_chr8_gain_704383_a SK0262-003_chr8_gain_710491_m	5290_3 SK0262-003
DLGAP3	ENSG00000116544	DLG1 DLG4 RGS12 SHANK2	11080_chr1_gain_30898119_l 11080.p1_chr1_gain_30897868_s	11080 11080.p1
DLGAP4	ENSG00000080845	DLG4 SYNGAP1	13036.p1_chr20_gain_28251057_s	13036.p1
DMRT3	ENSG00000064218	GNB1L	13123_1403_chr9_loss_98998_a 11435_chr9_gain_192721_l 11435.p1_chr9_gain_175632_s	13123_1403 11435 11435.p1
DNAJC5	ENSG00000101152	CFTR	MM0109-003_chr20_gain_60949339_m	MM0109-003
DNM1	ENSG00000106976	CAV1 MED31 NCK2 SPTAN1	12235_chr9_gain_129907917_l 12235.p1_chr9_gain_129909379_s	12235 12235.p1
DOC2A	ENSG00000149927	NONE	5068_3_chr16_loss_29502984_a 5359_4_chr16_loss_29554843_a SK0019-004_chr16_loss_29559989_m 11540_chr16_loss_29557094_l 11090_chr16_loss_29559250_l 11680_chr16_loss_29559250_l 11433_chr16_loss_29563679_l 12100_chr16_loss_29572667_l 12451_chr16_loss_29572667_l 12308.p1_chr16_loss_29499858_s 11090.p1_chr16_loss_29499858_s 12100.p1_chr16_loss_29499858_s 12451.p1_chr16_loss_29499858_s 11540.p1_chr16_l…	5068_3 5359_4 SK0019-004 11540 11090 11680 11433 12100 12451 12308.p1 11090.p1 12100.p1 12451.p1 11540.p1 11433.p1 11680.p1
DYNLL1	ENSG00000088986	DLG4 NOS1	MM0278-003_chr12_gain_114191663_m	MM0278-003
E2F1	ENSG00000101412	CREBBP	13036.p1_chr20_gain_28251057_s	13036.p1
EEF1A2	ENSG00000101210	IKBKG SF3B3 UBC	MM0109-003_chr20_gain_60949339_m	MM0109-003
ELN	ENSG00000049540	SLC6A9	11129_chr7_gain_72357744_l 11154_chr7_gain_72377168_l 11154.p1_chr7_gain_72300351_s 12594.p1_chr7_gain_72344426_s 11129.p1_chr7_gain_72355583_s 12955.p1_chr7_gain_72411506_s	11129 11154 11154.p1 12594.p1 11129.p1 12955.p1
EPB41L1	ENSG00000088367	CNTNAP2 ITPR1	13036.p1_chr20_gain_28251057_s	13036.p1
EXOC3	ENSG00000180104	ATRX SEPT5	SK0205-004_chr5_loss_81949_m	SK0205-004
FBXL20	ENSG00000108306	PAK2 UBC	5056_4_chr17_gain_34612208_a	5056_4
FHL2	ENSG00000115641	CREBBP	12735.p1_chr2_loss_103264154_s	12735.p1
FLNC	ENSG00000128591	KCND2	SK0131-003_chr7_loss_113528285_m	SK0131-003
FOXP1	ENSG00000114861	FOXP2	12032_chr3_loss_67219468_l 12032.p1_chr3_loss_67223272_s	12032 12032.p1
FOXP2	ENSG00000128573	FOXP1	SK0083-003_chr7_loss_108393666_m SK0131-003_chr7_loss_113528285_m	SK0083-003 SK0131-003
FTSJ1	ENSG00000068438	GDI1	SK0306-004_chrX_gain_48202290_m	SK0306-004
GABARAP	ENSG00000170296	DMPK	11532_chr17_gain_6032329_l 11532.p1_chr17_gain_6058839_s	11532 11532.p1
GABRA5	ENSG00000186297	NONE	13050_593_chr15_gain_21190624_a SK0073-003_chr15_gain_18376200_m SK0245-005_chr15_gain_18427100_m 12007_chr15_gain_21224486_l 12007.p1_chr15_gain_19767013_s	13050_593 SK0073-003 SK0245-005 12007 12007.p1
GABRB3	ENSG00000166206	GABRG3	13050_593_chr15_gain_21190624_a SK0073-003_chr15_gain_18376200_m SK0245-005_chr15_gain_18427100_m 12007_chr15_gain_21224486_l 12007.p1_chr15_gain_19767013_s	13050_593 SK0073-003 SK0245-005 12007 12007.p1
GABRD	ENSG00000187730	NONE	3228_004_chr1_gain_1803260_a	3228_004
GABRG3	ENSG00000182256	GABRB3	13050_593_chr15_gain_21190624_a SK0073-003_chr15_gain_18376200_m SK0245-005_chr15_gain_18427100_m 12007_chr15_gain_21224486_l 12007.p1_chr15_gain_19767013_s	13050_593 SK0073-003 SK0245-005 12007 12007.p1
GAK	ENSG00000178950	CREBBP	13367.p1_chr4_gain_35410_s	13367.p1
GATA1	ENSG00000102145	CREBBP MAPK3	SK0306-004_chrX_gain_48202290_m	SK0306-004
GCC2	ENSG00000135968	CHRNA4	12735.p1_chr2_loss_103264154_s	12735.p1
GDI1	ENSG00000203879	DHODH FTSJ1 RAB5A RAC3 RHOF RHOT2	11092_chrX_gain_153229884_l	11092
GMEB2	ENSG00000101216	CREBBP	MM0109-003_chr20_gain_60949339_m	MM0109-003
GNB1	ENSG00000078369	CACNA1B CACNA1C	3228_004_chr1_gain_1803260_a	3228_004
GNB1L	ENSG00000185838	DMRT3	3183_007_chr22_loss_17241748_a SK0119-003_chr22_loss_17020346_m 12239_chr22_loss_17249508_l 12239.p1_chr22_loss_17257787_s	3183_007 SK0119-003 12239 12239.p1
GNG13	ENSG00000127588	DLG4	11435_chr16_loss_21530_l 11435.p1_chr16_loss_835_s	11435 11435.p1
GOSR2	ENSG00000108433	STX1A	11982_chr17_gain_42135186_l	11982
GRK5	ENSG00000198873	CAV1 DLG4 DLGAP2	11718_chr10_gain_120741108_l	11718
GTF2I	ENSG00000077809	MAPK3 PRKG1	11129_chr7_gain_72357744_l 11154_chr7_gain_72377168_l 11154.p1_chr7_gain_72300351_s 12594.p1_chr7_gain_72344426_s 11129.p1_chr7_gain_72355583_s 12955.p1_chr7_gain_72411506_s	11129 11154 11154.p1 12594.p1 11129.p1 12955.p1
HBA1	ENSG00000206172	PTEN TSC1	11435_chr16_loss_21530_l 11435.p1_chr16_loss_835_s	11435 11435.p1
HBA2	ENSG00000188536	PTEN TSC1	11435_chr16_loss_21530_l 11435.p1_chr16_loss_835_s	11435 11435.p1
HCN2	ENSG00000099822	HCN4	12295_chr19_gain_559002_l	12295
HCN4	ENSG00000138622	HCN2	SK0243-003_chr15_loss_69601300_m 11233_chr15_loss_66886601_l 11233.p1_chr15_loss_66887071_s	SK0243-003 11233 11233.p1
HDAC1	ENSG00000116478	ATRX CREBBP MECP2 NF1	11080_chr1_gain_30898119_l 11080.p1_chr1_gain_30897868_s	11080 11080.p1
HEATR6	ENSG00000068097	PTPN11	12117_chr17_gain_55435679_l	12117
HGS	ENSG00000185359	DLG4	5444_3_chr17_gain_76953064_a	5444_3
HNF1B	ENSG00000108753	CREBBP	11353_chr17_loss_31808637_l 11353.p1_chr17_loss_31889664_s	11353 11353.p1
HSPB8	ENSG00000152137	MAPK3	MM0278-003_chr12_gain_114191663_m	MM0278-003
HTT	ENSG00000197386	CREBBP DLG4	13367.p1_chr4_gain_35410_s	13367.p1
ID1	ENSG00000125968	MBP	13036.p1_chr20_gain_28251057_s	13036.p1
IGLV3-21	ENSG00000211662	SLC6A9	SK0091-004_chr22_gain_17270946_m SK0297-003_chr22_gain_17270946_m	SK0091-004 SK0297-003
IKBKG	ENSG00000073009	CREBBP EEF1A2	11092_chrX_gain_153229884_l	11092
IL2RA	ENSG00000134460	LEP	5349_3_chr10_loss_6127800_a	5349_3
IL3RA	ENSG00000185291	LEP	NA0097-000_chrX_loss_34419_m	NA0097-000
ITPR1	ENSG00000150995	BAI2 BCL2 CABP1 CAMK2B EPB41L1 KIAA1468 PCSK1N PRKG1 PRKX SBF1 VAT1L	11046_chr3_loss_4133021_l 11046.p1_chr3_loss_4133580_s	11046 11046.p1
KAT2B	ENSG00000114166	CREBBP	3174_003_chr3_loss_19921061_a	3174_003
KCND2	ENSG00000184408	DLG4 FLNC	SK0131-003_chr7_loss_113528285_m	SK0131-003
KHDRBS1	ENSG00000121774	CREBBP	11080_chr1_gain_30898119_l 11080.p1_chr1_gain_30897868_s	11080 11080.p1
KIAA1468	ENSG00000134444	ITPR1 NF1 NOS1 SEPT5	SK0218-003_chr18_loss_55756601_m	SK0218-003
KLF13	ENSG00000169926	CREBBP	SK0073-003_chr15_gain_18376200_m SK0245-005_chr15_gain_18427100_m 11928_chr15_gain_28863993_l 13301.p1_chr15_loss_28714502_s 11928.p1_chr15_gain_28723577_s	SK0073-003 SK0245-005 11928 13301.p1 11928.p1
KRAS	ENSG00000133703	AFF2 NF1 PTPN11 TSC1 TSC2	12184_chr12_loss_16907527_l 12184.p1_chr12_loss_16906534_s	12184 12184.p1
KSR2	ENSG00000171435	MAPK3	MM0278-003_chr12_gain_114191663_m	MM0278-003
LCK	ENSG00000182866	CTNND2 MAPK3 PTPN11 UBE3A	11080_chr1_gain_30898119_l 11080.p1_chr1_gain_30897868_s	11080 11080.p1
LDHB	ENSG00000111716	CALB2	12184_chr12_loss_16907527_l 12184.p1_chr12_loss_16906534_s	12184 12184.p1
LEP	ENSG00000174697	CSF2RA IL2RA IL3RA	SK0131-003_chr7_loss_113528285_m	SK0131-003
LIMK1	ENSG00000106683	PAK2 PXN SLC35A2	11129_chr7_gain_72357744_l 11154_chr7_gain_72377168_l 11154.p1_chr7_gain_72300351_s 12594.p1_chr7_gain_72344426_s 11129.p1_chr7_gain_72355583_s 12955.p1_chr7_gain_72411506_s	11129 11154 11154.p1 12594.p1 11129.p1 12955.p1
LRPAP1	ENSG00000163956	VLDLR	13367.p1_chr4_gain_35410_s	13367.p1
LRRC4	ENSG00000128594	DHCR7	SK0131-003_chr7_loss_113528285_m	SK0131-003
MAFG	ENSG00000197063	CREBBP	5444_3_chr17_gain_76953064_a	5444_3
MAPK1	ENSG00000100030	CAMK2B DLG4 MAPK3 MAPT MBP NF1 NOS1 PTPN11 TSC2	SK0091-004_chr22_gain_17270946_m SK0297-003_chr22_gain_17270946_m	SK0091-004 SK0297-003
MAPK11	ENSG00000185386	MBP	NA0039-000_chr22_loss_46335545_m	NA0039-000
MAPK12	ENSG00000188130	DLG4 MAPT SNTA1	NA0039-000_chr22_loss_46335545_m	NA0039-000
MAPK3	ENSG00000102882	BCL2 CAV1 DLG4 GATA1 GTF2I HSPB8 KSR2 LCK MAPK1 MAPT MBP NF1 NOS1 NSF PAK2 PDE6G PLA2G1B PRKCZ PTPN11 PXN WAS ZNF7	5068_3_chr16_loss_29502984_a 5359_4_chr16_loss_29554843_a SK0019-004_chr16_loss_29559989_m 11540_chr16_loss_29557094_l 11090_chr16_loss_29559250_l 11680_chr16_loss_29559250_l 11433_chr16_loss_29563679_l 12100_chr16_loss_29572667_l 12451_chr16_loss_29572667_l 12308.p1_chr16_loss_29499858_s 11090.p1_chr16_loss_29499858_s 12100.p1_chr16_loss_29499858_s 12451.p1_chr16_loss_29499858_s 11540.p1_chr16_l…	5068_3 5359_4 SK0019-004 11540 11090 11680 11433 12100 12451 12308.p1 11090.p1 12100.p1 12451.p1 11540.p1 11433.p1 11680.p1
MAPK8IP2	ENSG00000008735	PPP1R3A	NA0039-000_chr22_loss_46335545_m MM0109-003_chr22_loss_49299969_m	NA0039-000 MM0109-003
MAPT	ENSG00000186868	AATF CSNK1D FMR1 MAPK1 MAPK12 MAPK3 STUB1 UBC	11454_chr17_loss_41042187_l	11454
MBP	ENSG00000197971	ID1 MAPK1 MAPK11 MAPK3 PRKCZ RAN	SK0218-003_chr18_loss_55756601_m	SK0218-003
MED15	ENSG00000099917	CREBBP	3183_007_chr22_loss_17241748_a SK0119-003_chr22_loss_17020346_m 12239_chr22_loss_19037910_l 12239.p1_chr22_loss_17257787_s	3183_007 SK0119-003 12239 12239.p1
MED21	ENSG00000152944	CREBBP	12184_chr12_loss_16907527_l 12184.p1_chr12_loss_16906534_s	12184 12184.p1
MED31	ENSG00000108590	DNM1	11532_chr17_gain_6032329_l 11532.p1_chr17_gain_6058839_s	11532 11532.p1
MET	ENSG00000105976	PTPN11	SK0083-003_chr7_loss_108393666_m SK0131-003_chr7_loss_113528285_m	SK0083-003 SK0131-003
MIOX	ENSG00000100253	SDC3	NA0039-000_chr22_loss_46335545_m	NA0039-000
MVP	ENSG00000013364	PTEN PTPN11	5068_3_chr16_loss_29502984_a 5359_4_chr16_loss_29554843_a SK0019-004_chr16_loss_29559989_m 11540_chr16_loss_29557094_l 11090_chr16_loss_29559250_l 11680_chr16_loss_29559250_l 11433_chr16_loss_29563679_l 12100_chr16_loss_29572667_l 12451_chr16_loss_29572667_l 12308.p1_chr16_loss_29499858_s 11090.p1_chr16_loss_29499858_s 12100.p1_chr16_loss_29499858_s 12451.p1_chr16_loss_29499858_s 11540.p1_chr16_l…	5068_3 5359_4 SK0019-004 11540 11090 11680 11433 12100 12451 12308.p1 11090.p1 12100.p1 12451.p1 11540.p1 11433.p1 11680.p1
NCK2	ENSG00000071051	DNM1	12735.p1_chr2_loss_103264154_s	12735.p1
NCOA6	ENSG00000198646	CREBBP	13036.p1_chr20_gain_28251057_s	13036.p1
NDN	ENSG00000182636	DHCR7	13050_593_chr15_gain_21190624_a SK0073-003_chr15_gain_18376200_m SK0245-005_chr15_gain_18427100_m 12007_chr15_gain_21224486_l 12007.p1_chr15_gain_19767013_s	13050_593 SK0073-003 SK0245-005 12007 12007.p1
NECAB3	ENSG00000125967	APBA2	13036.p1_chr20_gain_28251057_s	13036.p1
NETO1	ENSG00000166342	NONE	SK0218-003_chr18_loss_55756601_m	SK0218-003
NLGN2	ENSG00000169992	DLG4 NRXN1	11532_chr17_gain_6032329_l 11532.p1_chr17_gain_6058839_s	11532 11532.p1
NLGN3	ENSG00000196338	APBA2 DLG4 NRXN1	11689_chrX_loss_70296173_l	11689
NLGN4X	ENSG00000146938	DLG4 DLGAP2	NA0097-000_chrX_loss_34419_m	NA0097-000
NOS1	ENSG00000089250	CLIP2 CTBP1 DLG4 DLGAP2 DYNLL1 KIAA1468 MAPK1 MAPK3 NF1 NSF PCSK1N PTPN11 SNTA1 VAC14 VAT1L	MM0278-003_chr12_gain_114191663_m	MM0278-003
NOTCH1	ENSG00000148400	CREBBP NIPBL	1946_301_chr9_gain_138505259_a	1946_301
NOTCH3	ENSG00000074181	CREBBP	13018.p1_chr19_gain_14910717_s	13018.p1
NPLOC4	ENSG00000182446	TSC1	5444_3_chr17_gain_76953064_a	5444_3
NSF	ENSG00000073969	DLG4 MAPK3 NF1 NOS1 PTPN11 STX1A	11982_chr17_gain_42135186_l	11982
OPRL1	ENSG00000125510	RGS19	MM0109-003_chr20_gain_60949339_m	MM0109-003
P2RX4	ENSG00000135124	NONE	MM0278-003_chr12_gain_114191663_m	MM0278-003
P2RX7	ENSG00000089041	PTPRZ1	MM0278-003_chr12_gain_114191663_m	MM0278-003
PAK2	ENSG00000180370	FBXL20 LIMK1 MAPK3	11079_chr3_loss_197208363_l 11079.p1_chr3_loss_197161073_s	11079 11079.p1
PALM	ENSG00000099864	SDC3	12295_chr19_gain_559002_l	12295
PCSK1N	ENSG00000102109	ITPR1 NF1 NOS1 SEPT5	SK0306-004_chrX_gain_48202290_m	SK0306-004
PDE6G	ENSG00000185527	MAPK3	5444_3_chr17_gain_76953064_a	5444_3
PDRG1	ENSG00000088356	TSC1	13036.p1_chr20_gain_28251057_s	13036.p1
PHLPPL	ENSG00000040199	NF1	12691.p1_chr16_loss_68529466_s	12691.p1
PLA2G1B	ENSG00000170890	MAPK3	MM0278-003_chr12_gain_114191663_m	MM0278-003
PLCG2	ENSG00000197943	PTPN11	11327_chr16_loss_79735268_l 11327.p1_chr16_loss_79738681_s	11327 11327.p1
PML	ENSG00000140464	CREBBP	SK0243-003_chr15_loss_69601300_m	SK0243-003
PPP1R3A	ENSG00000154415	CAMKK2 MAPK8IP2	SK0083-003_chr7_loss_108393666_m	SK0083-003
PRKCZ	ENSG00000067606	MAPK3 MBP	3228_004_chr1_gain_1803260_a	3228_004
PRKG1	ENSG00000185532	CFTR GTF2I ITPR1	11962_chr10_gain_52697241_l 11962_chr10_gain_52697241_l 11962.p1_chr10_gain_52699516_s	11962 11962 11962.p1
PRKX	ENSG00000183943	CACNA1B CACNA1C CACNA1H ITPR1	NA0097-000_chrX_loss_34419_m	NA0097-000
PTPRZ1	ENSG00000106278	P2RX7	SK0131-003_chr7_loss_113528285_m	SK0131-003
PXN	ENSG00000089159	LIMK1 MAPK3 PTEN PTPN11	MM0278-003_chr12_gain_114191663_m	MM0278-003
RAB5A	ENSG00000144566	GDI1 TSC2	3174_003_chr3_loss_19921061_a	3174_003
RAC3	ENSG00000169750	GDI1	5444_3_chr17_gain_76953064_a	5444_3
RAN	ENSG00000132341	MBP	MM0278-003_chr12_gain_114191663_m	MM0278-003
RBBP4	ENSG00000162521	CREBBP	11080_chr1_gain_30898119_l 11080.p1_chr1_gain_30897868_s	11080 11080.p1
RFC5	ENSG00000111445	DMD	MM0278-003_chr12_gain_114191663_m	MM0278-003
RGS12	ENSG00000159788	CACNA1B DLGAP3	13367.p1_chr4_gain_35410_s	13367.p1
RGS19	ENSG00000171700	OPRL1	MM0109-003_chr20_gain_60949339_m	MM0109-003
RHOF	ENSG00000139725	GDI1	MM0278-003_chr12_gain_114191663_m	MM0278-003
RHOT2	ENSG00000140983	GDI1	11435_chr16_loss_21530_l 11435.p1_chr16_loss_835_s	11435 11435.p1
RNF126	ENSG00000070423	UBE3A	12295_chr19_gain_559002_l	12295
RPLP0	ENSG00000089157	FMR1	MM0278-003_chr12_gain_114191663_m	MM0278-003
SBF1	ENSG00000100241	ITPR1 NF1 SEPT5	NA0039-000_chr22_loss_46335545_m	NA0039-000
SDC3	ENSG00000162512	CSK MIOX NF1 PALM	11080_chr1_gain_30898119_l 11080.p1_chr1_gain_30897868_s	11080 11080.p1
SEPT5	ENSG00000184702	ADD1 EXOC3 KIAA1468 PCSK1N SBF1 STX1A TPD52L2 VAT1L	3183_007_chr22_loss_17241748_a SK0119-003_chr22_loss_17020346_m 12239_chr22_loss_17249508_l 12239.p1_chr22_loss_17257787_s	3183_007 SK0119-003 12239 12239.p1
SERPINB8	ENSG00000166401	DMD	SK0218-003_chr18_loss_55756601_m	SK0218-003
SERPIND1	ENSG00000099937	SLC6A9	3183_007_chr22_loss_17241748_a SK0119-003_chr22_loss_17020346_m 12239_chr22_loss_19037910_l 12239.p1_chr22_loss_17257787_s	3183_007 SK0119-003 12239 12239.p1
SEZ6L2	ENSG00000174938	NONE	5068_3_chr16_loss_29502984_a 5359_4_chr16_loss_29554843_a SK0019-004_chr16_loss_29559989_m 11540_chr16_loss_29557094_l 11090_chr16_loss_29559250_l 11680_chr16_loss_29559250_l 11433_chr16_loss_29563679_l 12100_chr16_loss_29572667_l 12451_chr16_loss_29572667_l 12308.p1_chr16_loss_29499858_s 11090.p1_chr16_loss_29499858_s 12100.p1_chr16_loss_29499858_s 12451.p1_chr16_loss_29499858_s 11540.p1_chr16_l…	5068_3 5359_4 SK0019-004 11540 11090 11680 11433 12100 12451 12308.p1 11090.p1 12100.p1 12451.p1 11540.p1 11433.p1 11680.p1
SF3B3	ENSG00000189091	EEF1A2	12691.p1_chr16_loss_68529466_s	12691.p1
SFPQ	ENSG00000116560	TSC1	11080_chr1_gain_30898119_l 11080.p1_chr1_gain_30897868_s	11080 11080.p1
SHANK2	ENSG00000162105	BAIAP2 DLG4 DLGAP3	5237_3_chr11_loss_70154458_a 6319_3_chr11_loss_70119917_a	5237_3 6319_3
SLC35A2	ENSG00000102100	LIMK1	SK0306-004_chrX_gain_48202290_m	SK0306-004
SLC5A7	ENSG00000115665	NONE	12735.p1_chr2_loss_103264154_s	12735.p1
SLC6A3	ENSG00000142319	STX1A	SK0205-004_chr5_loss_81949_m	SK0205-004
SLC6A9	ENSG00000196517	DLG4 ELN IGLV3-21 SERPIND1 STX1A	5412_3_chr1_gain_44205616_a	5412_3
SMARCA2	ENSG00000080503	MECP2	13123_1403_chr9_loss_98998_a 11435_chr9_gain_192721_l 11435.p1_chr9_gain_175632_s	13123_1403 11435 11435.p1
SNAP29	ENSG00000099940	STX1A	3183_007_chr22_loss_17241748_a SK0119-003_chr22_loss_17020346_m 12239_chr22_loss_19037910_l 12239.p1_chr22_loss_17257787_s	3183_007 SK0119-003 12239 12239.p1
SND1	ENSG00000197157	CREBBP	SK0131-003_chr7_loss_113528285_m	SK0131-003
SNTA1	ENSG00000101400	DMD MAPK12 NOS1	13036.p1_chr20_gain_28251057_s	13036.p1
SORL1	ENSG00000137642	IL1RAPL1	12975.p1_chr11_loss_120769289_s	12975.p1
SPTAN1	ENSG00000197694	DNM1	12235_chr9_gain_129907917_l 12235.p1_chr9_gain_129909379_s	12235 12235.p1
STUB1	ENSG00000103266	MAPT	11435_chr16_loss_21530_l 11435.p1_chr16_loss_835_s	11435 11435.p1
STX1A	ENSG00000106089	ABCC9 APBA2 CAV1 CFTR GOSR2 NSF SEPT5 SLC6A3 SLC6A9 SNAP29 SYP TXLNA	11129_chr7_gain_72357744_l 11154_chr7_gain_72377168_l 11154.p1_chr7_gain_72300351_s 12594.p1_chr7_gain_72344426_s 11129.p1_chr7_gain_72355583_s 12955.p1_chr7_gain_72411506_s	11129 11154 11154.p1 12594.p1 11129.p1 12955.p1
SUV39H1	ENSG00000101945	CHRNA4 CREBBP	SK0306-004_chrX_gain_48202290_m	SK0306-004
SYNGAP1	ENSG00000197283	DLG4 DLGAP4 ULK1	5353_3_chr6_loss_33399849_a	5353_3
SYP	ENSG00000102003	AP1G1 STX1A	SK0306-004_chrX_gain_48202290_m	SK0306-004
TBL2	ENSG00000106638	FMR1	11129_chr7_gain_72357744_l 11154_chr7_gain_72377168_l 11154.p1_chr7_gain_72300351_s 12594.p1_chr7_gain_72344426_s 11129.p1_chr7_gain_72355583_s 12955.p1_chr7_gain_72411506_s	11129 11154 11154.p1 12594.p1 11129.p1 12955.p1
TBX1	ENSG00000184058	NONE	3183_007_chr22_loss_17241748_a SK0119-003_chr22_loss_17020346_m 12239_chr22_loss_17249508_l 12239.p1_chr22_loss_17257787_s	3183_007 SK0119-003 12239 12239.p1
TESC	ENSG00000088992	RAI1	MM0278-003_chr12_gain_114191663_m	MM0278-003
TJP1	ENSG00000104067	DLG4	SK0073-003_chr15_gain_18376200_m SK0245-005_chr15_gain_18427100_m	SK0073-003 SK0245-005
TNRC6B	ENSG00000100354	DHCR7	12224_chr22_loss_38825382_l 12224.p1_chr22_loss_38826602_s	12224 12224.p1
TP73	ENSG00000078900	CREBBP	3228_004_chr1_gain_3567650_a	3228_004
TPD52L2	ENSG00000101150	38596	MM0109-003_chr20_gain_60949339_m	MM0109-003
TXLNA	ENSG00000084652	STX1A	11080_chr1_gain_30898119_l 11080.p1_chr1_gain_30897868_s	11080 11080.p1
UBC	ENSG00000150991	EEF1A2 FBXL20 MAPT PTEN RNF168	MM0278-003_chr12_gain_114191663_m	MM0278-003
UBE2L3	ENSG00000185651	PTEN UBE3A	SK0091-004_chr22_gain_17270946_m SK0297-003_chr22_gain_17270946_m	SK0091-004 SK0297-003
UBE3A	ENSG00000114062	LCK RNF126 UBE2L3	13050_593_chr15_gain_21190624_a SK0073-003_chr15_gain_18376200_m SK0245-005_chr15_gain_18427100_m 12007_chr15_gain_21224486_l 12007.p1_chr15_gain_19767013_s	13050_593 SK0073-003 SK0245-005 12007 12007.p1
ULK1	ENSG00000177169	SYNGAP1	MM0278-003_chr12_gain_114191663_m	MM0278-003
VAC14	ENSG00000103043	NOS1	12691.p1_chr16_loss_68529466_s	12691.p1
VAT1L	ENSG00000171724	ITPR1 NF1 NOS1 SEPT5	12383_chr16_loss_76500379_l 12383.p1_chr16_loss_76502154_s	12383 12383.p1
VLDLR	ENSG00000147852	LRPAP1	11435_chr9_gain_192721_l 11435.p1_chr9_gain_175632_s	11435 11435.p1
WAS	ENSG00000015285	MAPK3	SK0306-004_chrX_gain_48202290_m	SK0306-004
ZDHHC7	ENSG00000153786	DLG4	11327_chr16_loss_79735268_l 11327.p1_chr16_loss_79738681_s	11327 11327.p1
ZDHHC8	ENSG00000099904	NONE	3183_007_chr22_loss_17241748_a SK0119-003_chr22_loss_17020346_m 12239_chr22_loss_17249508_l 12239.p1_chr22_loss_17257787_s	3183_007 SK0119-003 12239 12239.p1
ZNF512B	ENSG00000196700	ATRX	MM0109-003_chr20_gain_60949339_m	MM0109-003
ZNF7	ENSG00000147789	MAPK3	5542_3_chr8_gain_145938543_a	5542_3

## Sheet: PHENOTYPIC CANDIDATES
Name	ENSEMBL ID	Phenos	CNVs
APBA2	ENSG00000034053	MP:0003635:nsAST_m	SK0073-003_chr15_gain_18376200_m SK0245-005_chr15_gain_18427100_m
BAIAP2	ENSG00000175866	MP:0003635:nsAST_l	11186_chr17_loss_76632298_l
CACNA1B	ENSG00000148408	MP:0003635:nsAST_l MP:0003635:nsAST_s	12581.p1_chr9_loss_139799894_s 12581_chr9_loss_139800008_l
CACNA1H	ENSG00000196557	MP:0003635:nsAST_l MP:0003635:nsAST_s	11435.p1_chr16_loss_835_s 11435_chr16_loss_21530_l
CADPS2	ENSG00000081803	MP:0003635:nsAST_m	SK0131-003_chr7_loss_113528285_m
CALB2	ENSG00000172137	MP:0003635:nsAST_s	12691.p1_chr16_loss_68529466_s
CAMK2B	ENSG00000058404	MP:0004924:BehAB_a MP:0001392:BehALAy_a MP:0003312:BehALC_a MP:0001516:BehAMC/B_a MP:0002066:BehAMC/C/M_a MP:0003491:BehAVM_a MP:0001405:BehIC_a MP:0002206:nsACST_a MP:0003635:nsAST_a	3228_004_chr7_gain_44216390_a
CAMKK2	ENSG00000110931	MP:0003635:nsAST_m	MM0278-003_chr12_gain_114191663_m
CHRNA4	ENSG00000101204	MP:0003635:nsAST_m	MM0109-003_chr20_gain_60949339_m
CHRNA7	ENSG00000175344	MP:0003635:nsAST_s	13301.p1_chr15_loss_28714502_s
CHRNB1	ENSG00000170175	MP:0003635:nsAST_l MP:0003635:nsAST_s	11532.p1_chr17_gain_6058839_s 11532_chr17_gain_6032329_l
CPLX3	ENSG00000213578	MP:0003635:nsAST_m	SK0243-003_chr15_loss_69601300_m
CTNND2	ENSG00000169862	MP:0003635:nsAST_l MP:0003635:nsAST_m MP:0003635:nsAST_s	12289.p1_chr5_loss_11403359_s 12289_chr5_loss_11403621_l SK0152-003_chr5_loss_9275811_m SK0205-004_chr5_loss_81949_m
DGCR8	ENSG00000128191	MP:0004924:BehAB_a MP:0002063:BehAL/M/C_a MP:0001449:BehAL/M_a MP:0003635:nsAST_l MP:0003635:nsAST_m MP:0003635:nsAST_s MP:0002206:nsACST_a MP:0002882:nsANM_a MP:0003088:nsAPI_a MP:0003635:nsAST_a MP:0009142:nsDPI_a	12239.p1_chr22_loss_17257787_s 12239_chr22_loss_17249508_l 3183_007_chr22_loss_17241748_a SK0119-003_chr22_loss_17020346_m
DLG4	ENSG00000132535	MP:0003635:nsAST_l MP:0003635:nsAST_s	11532.p1_chr17_gain_6058839_s 11532_chr17_gain_6032329_l
DLGAP3	ENSG00000116544	MP:0003635:nsAST_l MP:0003635:nsAST_s	11080.p1_chr1_gain_30897868_s 11080_chr1_gain_30898119_l
DNAJC5	ENSG00000101152	MP:0003635:nsAST_m	MM0109-003_chr20_gain_60949339_m
DNM1	ENSG00000106976	MP:0003635:nsAST_l MP:0003635:nsAST_s	12235.p1_chr9_gain_129909379_s 12235_chr9_gain_129907917_l
DOC2A	ENSG00000149927	MP:0004924:BehAB_a MP:0002062:BehACB_a MP:0002063:BehAL/M/C_a MP:0003635:nsAST_l MP:0003635:nsAST_m MP:0003635:nsAST_s MP:0002206:nsACST_a MP:0003635:nsAST_a	11090.p1_chr16_loss_29499858_s 11090_chr16_loss_29559250_l 11433.p1_chr16_loss_29554843_s 11433_chr16_loss_29563679_l 11540.p1_chr16_loss_29502984_s 11540_chr16_loss_29557094_l 11680.p1_chr16_loss_29554843_s 11680_chr16_loss_29559250_l 12100.p1_chr16_loss_29499858_s 12100_chr16_loss_29572667_l 12308.p1_chr16_loss_29499858_s 12451.p1_chr16_loss_29499858_s 12451_chr16_loss_29572667_l 5068_3_chr16_l…
EEF1A2	ENSG00000101210	MP:0003635:nsAST_m	MM0109-003_chr20_gain_60949339_m
FBXL20	ENSG00000108306	MP:0002206:nsACST_a MP:0003635:nsAST_a	5056_4_chr17_gain_34612208_a
FOXP2	ENSG00000128573	MP:0003635:nsAST_m	SK0083-003_chr7_loss_108393666_m SK0131-003_chr7_loss_113528285_m
GABRA5	ENSG00000186297	MP:0009745:BehABRX_a MP:0004924:BehAB_a MP:0002062:BehACB_a MP:0001469:BehACoCB_a MP:0001454:BehACuCB_a MP:0002063:BehAL/M/C_a MP:0001449:BehAL/M_a MP:0003313:BehALAn_a MP:0001392:BehALAy_a MP:0002066:BehAMC/C/M_a MP:0001463:BehASL_a MP:0001468:BehATM_a MP:0003491:BehAVM_a MP:0001399:BehHA_a MP:0003635:nsAST_l MP:0003635:nsAST_m MP:0003635:nsAST_s MP:0004738:hveABAEP_a MP:0000031:hveACM_a MP:0004…	12007.p1_chr15_gain_19767013_s 12007_chr15_gain_21224486_l 13050_593_chr15_gain_21190624_a SK0073-003_chr15_gain_18376200_m SK0245-005_chr15_gain_18427100_m
GABRB3	ENSG00000166206	MP:0009745:BehABRX_a MP:0004924:BehAB_a MP:0003492:BehAIVM_a MP:0003313:BehALAn_a MP:0001392:BehALAy_a MP:0003312:BehALC_a MP:0008779:BehAMB_a MP:0001516:BehAMC/B_a MP:0002066:BehAMC/C/M_a MP:0001386:BehAMN_a MP:0002067:BehASC/R/N_a MP:0003491:BehAVM_a MP:0001399:BehHA_a MP:0001405:BehIC_a MP:0001513:BehLG_a MP:0001380:BehRMF_a MP:0001408:BehSB_a MP:0003216:BehnsAS_a MP:0000948:BehnsNS_a MP:00036…	12007.p1_chr15_gain_19767013_s 12007_chr15_gain_21224486_l 13050_593_chr15_gain_21190624_a SK0073-003_chr15_gain_18376200_m SK0245-005_chr15_gain_18427100_m
GABRD	ENSG00000187730	MP:0001362:BehAARR_a MP:0009745:BehABRX_a MP:0004924:BehAB_a MP:0002062:BehACB_a MP:0001469:BehACoCB_a MP:0001454:BehACuCB_a MP:0002065:BehAF/ARB_a MP:0002063:BehAL/M/C_a MP:0001449:BehAL/M_a MP:0008779:BehAMB_a MP:0001386:BehAMN_a MP:0009731:BehAOR_a MP:0001384:BehAPR_a MP:0001468:BehATM_a MP:0002573:BehBD_a MP:0001364:BehDARR_a MP:0003216:BehnsAS_a MP:0000948:BehnsNS_a MP:0002206:nsACST_a MP:00…	3228_004_chr1_gain_1803260_a
GDI1	ENSG00000203879	MP:0003635:nsAST_l	11092_chrX_gain_153229884_l
GNB1L	ENSG00000185838	MP:0003635:nsAST_l MP:0003635:nsAST_m MP:0003635:nsAST_s MP:0002206:nsACST_a MP:0003088:nsAPI_a MP:0003635:nsAST_a MP:0009142:nsDPI_a	12239.p1_chr22_loss_17257787_s 12239_chr22_loss_17249508_l 3183_007_chr22_loss_17241748_a SK0119-003_chr22_loss_17020346_m
GRK5	ENSG00000198873	MP:0003635:nsAST_l	11718_chr10_gain_120741108_l
HCN2	ENSG00000099822	MP:0003635:nsAST_l	12295_chr19_gain_559002_l
ITPR1	ENSG00000150995	MP:0003635:nsAST_l MP:0003635:nsAST_s	11046.p1_chr3_loss_4133580_s 11046_chr3_loss_4133021_l
KCND2	ENSG00000184408	MP:0003635:nsAST_m	SK0131-003_chr7_loss_113528285_m
LEP	ENSG00000174697	MP:0003635:nsAST_m	SK0131-003_chr7_loss_113528285_m
LIMK1	ENSG00000106683	MP:0003635:nsAST_l MP:0003635:nsAST_s	11129.p1_chr7_gain_72355583_s 11129_chr7_gain_72357744_l 11154.p1_chr7_gain_72300351_s 11154_chr7_gain_72377168_l 12594.p1_chr7_gain_72344426_s 12955.p1_chr7_gain_72411506_s
MAPK3	ENSG00000102882	MP:0004924:BehAB_a MP:0002062:BehACB_a MP:0002063:BehAL/M/C_a MP:0003313:BehALAn_a MP:0001392:BehALAy_a MP:0002066:BehAMC/C/M_a MP:0003491:BehAVM_a MP:0001399:BehHA_a MP:0003635:nsAST_l MP:0003635:nsAST_m MP:0003635:nsAST_s MP:0002206:nsACST_a MP:0003635:nsAST_a	11090.p1_chr16_loss_29499858_s 11090_chr16_loss_29559250_l 11433.p1_chr16_loss_29554843_s 11433_chr16_loss_29563679_l 11540.p1_chr16_loss_29502984_s 11540_chr16_loss_29557094_l 11680.p1_chr16_loss_29554843_s 11680_chr16_loss_29559250_l 12100.p1_chr16_loss_29499858_s 12100_chr16_loss_29572667_l 12308.p1_chr16_loss_29499858_s 12451.p1_chr16_loss_29499858_s 12451_chr16_loss_29572667_l 5068_3_chr16_l…
MAPK8IP2	ENSG00000008735	MP:0003635:nsAST_m	MM0109-003_chr22_loss_49299969_m NA0039-000_chr22_loss_46335545_m
MAPT	ENSG00000186868	MP:0003635:nsAST_l	11454_chr17_loss_41042187_l
MBP	ENSG00000197971	MP:0003635:nsAST_m	SK0218-003_chr18_loss_55756601_m
NETO1	ENSG00000166342	MP:0003635:nsAST_m	SK0218-003_chr18_loss_55756601_m
NLGN2	ENSG00000169992	MP:0003635:nsAST_l MP:0003635:nsAST_s	11532.p1_chr17_gain_6058839_s 11532_chr17_gain_6032329_l
NLGN3	ENSG00000196338	MP:0003635:nsAST_l	11689_chrX_loss_70296173_l
NOS1	ENSG00000089250	MP:0003635:nsAST_m	MM0278-003_chr12_gain_114191663_m
OPRL1	ENSG00000125510	MP:0003635:nsAST_m	MM0109-003_chr20_gain_60949339_m
P2RX4	ENSG00000135124	MP:0003635:nsAST_m	MM0278-003_chr12_gain_114191663_m
PRKG1	ENSG00000185532	MP:0003635:nsAST_l MP:0003635:nsAST_s	11962.p1_chr10_gain_52699516_s 11962_chr10_gain_52697241_l
PTPRZ1	ENSG00000106278	MP:0003635:nsAST_m	SK0131-003_chr7_loss_113528285_m
SDC3	ENSG00000162512	MP:0003635:nsAST_l MP:0003635:nsAST_s	11080.p1_chr1_gain_30897868_s 11080_chr1_gain_30898119_l
SEPT5	ENSG00000184702	MP:0001362:BehAARR_a MP:0004924:BehAB_a MP:0002065:BehAF/ARB_a MP:0003492:BehAIVM_a MP:0002063:BehAL/M/C_a MP:0001449:BehAL/M_a MP:0002066:BehAMC/C/M_a MP:0002067:BehASC/R/N_a MP:0001463:BehASL_a MP:0001364:BehDARR_a MP:0003635:nsAST_l MP:0003635:nsAST_m MP:0003635:nsAST_s MP:0002206:nsACST_a MP:0003088:nsAPI_a MP:0003635:nsAST_a	12239.p1_chr22_loss_17257787_s 12239_chr22_loss_17249508_l 3183_007_chr22_loss_17241748_a SK0119-003_chr22_loss_17020346_m
SEZ6L2	ENSG00000174938	MP:0004924:BehAB_a MP:0001516:BehAMC/B_a MP:0002066:BehAMC/C/M_a MP:0001405:BehIC_a MP:0003635:nsAST_l MP:0003635:nsAST_m MP:0003635:nsAST_s MP:0002206:nsACST_a MP:0003635:nsAST_a	11090.p1_chr16_loss_29499858_s 11090_chr16_loss_29559250_l 11433.p1_chr16_loss_29554843_s 11433_chr16_loss_29563679_l 11540.p1_chr16_loss_29502984_s 11540_chr16_loss_29557094_l 11680.p1_chr16_loss_29554843_s 11680_chr16_loss_29559250_l 12100.p1_chr16_loss_29499858_s 12100_chr16_loss_29572667_l 12308.p1_chr16_loss_29499858_s 12451.p1_chr16_loss_29499858_s 12451_chr16_loss_29572667_l 5068_3_chr16_l…
SLC5A7	ENSG00000115665	MP:0003635:nsAST_s	12735.p1_chr2_loss_103264154_s
SLC6A3	ENSG00000142319	MP:0003635:nsAST_m	SK0205-004_chr5_loss_81949_m
SLC6A9	ENSG00000196517	MP:0009745:BehABRX_a MP:0004924:BehAB_a MP:0002062:BehACB_a MP:0001454:BehACuCB_a MP:0002063:BehAL/M/C_a MP:0001449:BehAL/M_a MP:0003313:BehALAn_a MP:0001392:BehALAy_a MP:0002066:BehAMC/C/M_a MP:0001463:BehASL_a MP:0003491:BehAVM_a MP:0002206:nsACST_a MP:0003635:nsAST_a	5412_3_chr1_gain_44205616_a
SNTA1	ENSG00000101400	MP:0003635:nsAST_s	13036.p1_chr20_gain_28251057_s
STX1A	ENSG00000106089	MP:0003635:nsAST_l MP:0003635:nsAST_s	11129.p1_chr7_gain_72355583_s 11129_chr7_gain_72357744_l 11154.p1_chr7_gain_72300351_s 11154_chr7_gain_72377168_l 12594.p1_chr7_gain_72344426_s 12955.p1_chr7_gain_72411506_s
SYNGAP1	ENSG00000197283	MP:0004924:BehAB_a MP:0003492:BehAIVM_a MP:0002063:BehAL/M/C_a MP:0001449:BehAL/M_a MP:0003313:BehALAn_a MP:0001392:BehALAy_a MP:0002066:BehAMC/C/M_a MP:0001463:BehASL_a MP:0003491:BehAVM_a MP:0002206:nsACST_a MP:0002882:nsANM_a MP:0003635:nsAST_a	5353_3_chr6_loss_33399849_a
SYP	ENSG00000102003	MP:0003635:nsAST_m	SK0306-004_chrX_gain_48202290_m
TBX1	ENSG00000184058	MP:0003635:nsAST_l MP:0003635:nsAST_m MP:0003635:nsAST_s MP:0004738:hveABAEP_a MP:0000031:hveACM_a MP:0002102:hveAEM_a MP:0006335:hveAHE_a MP:0000026:hveAIEM_a MP:0004765:hveDBAEP_a MP:0006325:hveIH_a MP:0006329:hveSHI_a MP:0004740:hveSHL_a MP:0002206:nsACST_a MP:0003088:nsAPI_a MP:0000960:nsASGM_a MP:0002752:nsASNSM_a MP:0000959:nsASSSM_a MP:0003635:nsAST_a MP:0009142:nsDPI_a	12239.p1_chr22_loss_17257787_s 12239_chr22_loss_17249508_l 3183_007_chr22_loss_17241748_a SK0119-003_chr22_loss_17020346_m
UBE3A	ENSG00000114062	MP:0004924:BehAB_a MP:0002062:BehACB_a MP:0001469:BehACoCB_a MP:0003492:BehAIVM_a MP:0002063:BehAL/M/C_a MP:0001449:BehAL/M_a MP:0003313:BehALAn_a MP:0001392:BehALAy_a MP:0003312:BehALC_a MP:0001516:BehAMC/B_a MP:0002066:BehAMC/C/M_a MP:0002804:BehAML_a MP:0002067:BehASC/R/N_a MP:0001463:BehASL_a MP:0001468:BehATM_a MP:0003491:BehAVM_a MP:0001402:BehH_a MP:0001405:BehIC_a MP:0001513:BehLG_a MP:00…	12007.p1_chr15_gain_19767013_s 12007_chr15_gain_21224486_l 13050_593_chr15_gain_21190624_a SK0073-003_chr15_gain_18376200_m SK0245-005_chr15_gain_18427100_m
VLDLR	ENSG00000147852	MP:0003635:nsAST_l MP:0003635:nsAST_s	11435.p1_chr9_gain_175632_s 11435_chr9_gain_192721_l
ZDHHC8	ENSG00000099904	MP:0004924:BehAB_a MP:0002063:BehAL/M/C_a MP:0001449:BehAL/M_a MP:0003635:nsAST_l MP:0003635:nsAST_m MP:0003635:nsAST_s MP:0002206:nsACST_a MP:0003088:nsAPI_a MP:0003635:nsAST_a MP:0009142:nsDPI_a	12239.p1_chr22_loss_17257787_s 12239_chr22_loss_17249508_l 3183_007_chr22_loss_17241748_a SK0119-003_chr22_loss_17020346_m

## Sheet: PPI CANDIDATES
Name	ENSEMBL ID	Mouse MGI partner(s)	CNVs
AATF	ENSG00000108270	MAPT	11353_chr17_loss_31808637_l 11353.p1_chr17_loss_31889664_s	11353 11353.p1
ABCC9	ENSG00000069431	CREBBP STX1A	12184_chr12_loss_16907527_l 12184.p1_chr12_loss_16906534_s	12184 12184.p1
ADD1	ENSG00000087274	SEPT5	13367.p1_chr4_gain_35410_s	13367.p1
AP1G1	ENSG00000166747	SYP	12691.p1_chr16_loss_68529466_s	12691.p1
AXIN1	ENSG00000103126	TSC1	11435_chr16_loss_21530_l 11435.p1_chr16_loss_835_s	11435 11435.p1
BAI2	ENSG00000121753	ITPR1	11080_chr1_gain_30898119_l 11080.p1_chr1_gain_30897868_s	11080 11080.p1
BCL2	ENSG00000171791	ITPR1 MAPK3	SK0218-003_chr18_loss_55756601_m	SK0218-003
C4orf41	ENSG00000168538	CHRNA4	12026.p1_chr4_gain_184857633_s	12026.p1
CABP1	ENSG00000157782	CACNA1C ITPR1	MM0278-003_chr12_gain_114191663_m	MM0278-003
CACNA1F	ENSG00000102001	CAMK2B	SK0306-004_chrX_gain_48202290_m	SK0306-004
CAV1	ENSG00000105974	DNM1 GRK5 MAPK3 PTEN PTPN11 STX1A	SK0083-003_chr7_loss_108393666_m SK0131-003_chr7_loss_113528285_m	SK0083-003 SK0131-003
CEP250	ENSG00000126001	BAIAP2 TSC1 TSC2	13036.p1_chr20_gain_28251057_s	13036.p1
CFTR	ENSG00000001626	DNAJC5 IL1RAPL1 PRKG1 STX1A	SK0083-003_chr7_loss_108393666_m SK0131-003_chr7_loss_113528285_m	SK0083-003 SK0131-003
CIT	ENSG00000122966	DLG4	MM0278-003_chr12_gain_114191663_m	MM0278-003
CLIP2	ENSG00000106665	NOS1	11129_chr7_gain_72357744_l 11154_chr7_gain_72377168_l 11154.p1_chr7_gain_72300351_s 12594.p1_chr7_gain_72344426_s 11129.p1_chr7_gain_72355583_s 12955.p1_chr7_gain_72411506_s	11129 11154 11154.p1 12594.p1 11129.p1 12955.p1
COX6A1	ENSG00000111775	CHRNA4	MM0278-003_chr12_gain_114191663_m	MM0278-003
CRELD2	ENSG00000184164	CHRNA4	NA0039-000_chr22_loss_46335545_m	NA0039-000
CRKL	ENSG00000099942	PTPN11	3183_007_chr22_loss_17241748_a SK0119-003_chr22_loss_17020346_m 12239_chr22_loss_19037910_l 12239.p1_chr22_loss_17257787_s	3183_007 SK0119-003 12239 12239.p1
CSF2RA	ENSG00000198223	LEP	NA0097-000_chrX_loss_34419_m	NA0097-000
CSK	ENSG00000103653	CREBBP PTPN11 SDC3	SK0243-003_chr15_loss_69601300_m	SK0243-003
CSNK1D	ENSG00000141551	MAPT	5444_3_chr17_loss_77785939_a	5444_3
CTBP1	ENSG00000159692	CREBBP NOS1	13367.p1_chr4_gain_35410_s	13367.p1
DHODH	ENSG00000102967	GDI1	12691.p1_chr16_loss_68529466_s	12691.p1
DLG1	ENSG00000075711	BAIAP2 DLG4 DLGAP3 PTEN	11079_chr3_loss_197208363_l 11079.p1_chr3_loss_197161073_s	11079 11079.p1
DLGAP2	ENSG00000198010	DLG4 GRK5 NLGN4X NOS1	5290_3_chr8_gain_704383_a SK0262-003_chr8_gain_710491_m	5290_3 SK0262-003
DLGAP4	ENSG00000080845	DLG4 SYNGAP1	13036.p1_chr20_gain_28251057_s	13036.p1
DMRT3	ENSG00000064218	GNB1L	13123_1403_chr9_loss_98998_a 11435_chr9_gain_192721_l 11435.p1_chr9_gain_175632_s	13123_1403 11435 11435.p1
DYNLL1	ENSG00000088986	DLG4 NOS1	MM0278-003_chr12_gain_114191663_m	MM0278-003
E2F1	ENSG00000101412	CREBBP	13036.p1_chr20_gain_28251057_s	13036.p1
ELN	ENSG00000049540	SLC6A9	11129_chr7_gain_72357744_l 11154_chr7_gain_72377168_l 11154.p1_chr7_gain_72300351_s 12594.p1_chr7_gain_72344426_s 11129.p1_chr7_gain_72355583_s 12955.p1_chr7_gain_72411506_s	11129 11154 11154.p1 12594.p1 11129.p1 12955.p1
EPB41L1	ENSG00000088367	CNTNAP2 ITPR1	13036.p1_chr20_gain_28251057_s	13036.p1
EXOC3	ENSG00000180104	ATRX SEPT5	SK0205-004_chr5_loss_81949_m	SK0205-004
FHL2	ENSG00000115641	CREBBP	12735.p1_chr2_loss_103264154_s	12735.p1
FLNC	ENSG00000128591	KCND2	SK0131-003_chr7_loss_113528285_m	SK0131-003
FOXP1	ENSG00000114861	FOXP2	12032_chr3_loss_67219468_l 12032.p1_chr3_loss_67223272_s	12032 12032.p1
FTSJ1	ENSG00000068438	GDI1	SK0306-004_chrX_gain_48202290_m	SK0306-004
GABARAP	ENSG00000170296	DMPK	11532_chr17_gain_6032329_l 11532.p1_chr17_gain_6058839_s	11532 11532.p1
GABRG3	ENSG00000182256	GABRB3	13050_593_chr15_gain_21190624_a SK0073-003_chr15_gain_18376200_m SK0245-005_chr15_gain_18427100_m 12007_chr15_gain_21224486_l 12007.p1_chr15_gain_19767013_s	13050_593 SK0073-003 SK0245-005 12007 12007.p1
GAK	ENSG00000178950	CREBBP	13367.p1_chr4_gain_35410_s	13367.p1
GATA1	ENSG00000102145	CREBBP MAPK3	SK0306-004_chrX_gain_48202290_m	SK0306-004
GCC2	ENSG00000135968	CHRNA4	12735.p1_chr2_loss_103264154_s	12735.p1
GMEB2	ENSG00000101216	CREBBP	MM0109-003_chr20_gain_60949339_m	MM0109-003
GNB1	ENSG00000078369	CACNA1B CACNA1C	3228_004_chr1_gain_1803260_a	3228_004
GNG13	ENSG00000127588	DLG4	11435_chr16_loss_21530_l 11435.p1_chr16_loss_835_s	11435 11435.p1
GOSR2	ENSG00000108433	STX1A	11982_chr17_gain_42135186_l	11982
GTF2I	ENSG00000077809	MAPK3 PRKG1	11129_chr7_gain_72357744_l 11154_chr7_gain_72377168_l 11154.p1_chr7_gain_72300351_s 12594.p1_chr7_gain_72344426_s 11129.p1_chr7_gain_72355583_s 12955.p1_chr7_gain_72411506_s	11129 11154 11154.p1 12594.p1 11129.p1 12955.p1
HBA1	ENSG00000206172	PTEN TSC1	11435_chr16_loss_21530_l 11435.p1_chr16_loss_835_s	11435 11435.p1
HBA2	ENSG00000188536	PTEN TSC1	11435_chr16_loss_21530_l 11435.p1_chr16_loss_835_s	11435 11435.p1
HCN4	ENSG00000138622	HCN2	SK0243-003_chr15_loss_69601300_m 11233_chr15_loss_66886601_l 11233.p1_chr15_loss_66887071_s	SK0243-003 11233 11233.p1
HDAC1	ENSG00000116478	ATRX CREBBP MECP2 NF1	11080_chr1_gain_30898119_l 11080.p1_chr1_gain_30897868_s	11080 11080.p1
HEATR6	ENSG00000068097	PTPN11	12117_chr17_gain_55435679_l	12117
HGS	ENSG00000185359	DLG4	5444_3_chr17_gain_76953064_a	5444_3
HNF1B	ENSG00000108753	CREBBP	11353_chr17_loss_31808637_l 11353.p1_chr17_loss_31889664_s	11353 11353.p1
HSPB8	ENSG00000152137	MAPK3	MM0278-003_chr12_gain_114191663_m	MM0278-003
HTT	ENSG00000197386	CREBBP DLG4	13367.p1_chr4_gain_35410_s	13367.p1
ID1	ENSG00000125968	MBP	13036.p1_chr20_gain_28251057_s	13036.p1
IGLV3-21	ENSG00000211662	SLC6A9	SK0091-004_chr22_gain_17270946_m SK0297-003_chr22_gain_17270946_m	SK0091-004 SK0297-003
IKBKG	ENSG00000073009	CREBBP EEF1A2	11092_chrX_gain_153229884_l	11092
IL2RA	ENSG00000134460	LEP	5349_3_chr10_loss_6127800_a	5349_3
IL3RA	ENSG00000185291	LEP	NA0097-000_chrX_loss_34419_m	NA0097-000
KAT2B	ENSG00000114166	CREBBP	3174_003_chr3_loss_19921061_a	3174_003
KHDRBS1	ENSG00000121774	CREBBP	11080_chr1_gain_30898119_l 11080.p1_chr1_gain_30897868_s	11080 11080.p1
KIAA1468	ENSG00000134444	ITPR1 NF1 NOS1 SEPT5	SK0218-003_chr18_loss_55756601_m	SK0218-003
KLF13	ENSG00000169926	CREBBP	SK0073-003_chr15_gain_18376200_m SK0245-005_chr15_gain_18427100_m 11928_chr15_gain_28863993_l 13301.p1_chr15_loss_28714502_s 11928.p1_chr15_gain_28723577_s	SK0073-003 SK0245-005 11928 13301.p1 11928.p1
KRAS	ENSG00000133703	AFF2 NF1 PTPN11 TSC1 TSC2	12184_chr12_loss_16907527_l 12184.p1_chr12_loss_16906534_s	12184 12184.p1
KSR2	ENSG00000171435	MAPK3	MM0278-003_chr12_gain_114191663_m	MM0278-003
LCK	ENSG00000182866	CTNND2 MAPK3 PTPN11 UBE3A	11080_chr1_gain_30898119_l 11080.p1_chr1_gain_30897868_s	11080 11080.p1
LDHB	ENSG00000111716	CALB2	12184_chr12_loss_16907527_l 12184.p1_chr12_loss_16906534_s	12184 12184.p1
LRPAP1	ENSG00000163956	VLDLR	13367.p1_chr4_gain_35410_s	13367.p1
LRRC4	ENSG00000128594	DHCR7	SK0131-003_chr7_loss_113528285_m	SK0131-003
MAFG	ENSG00000197063	CREBBP	5444_3_chr17_gain_76953064_a	5444_3
MAPK1	ENSG00000100030	CAMK2B DLG4 MAPK3 MAPT MBP NF1 NOS1 PTPN11 TSC2	SK0091-004_chr22_gain_17270946_m SK0297-003_chr22_gain_17270946_m	SK0091-004 SK0297-003
MAPK11	ENSG00000185386	MBP	NA0039-000_chr22_loss_46335545_m	NA0039-000
MAPK12	ENSG00000188130	DLG4 MAPT SNTA1	NA0039-000_chr22_loss_46335545_m	NA0039-000
MED15	ENSG00000099917	CREBBP	3183_007_chr22_loss_17241748_a SK0119-003_chr22_loss_17020346_m 12239_chr22_loss_19037910_l 12239.p1_chr22_loss_17257787_s	3183_007 SK0119-003 12239 12239.p1
MED21	ENSG00000152944	CREBBP	12184_chr12_loss_16907527_l 12184.p1_chr12_loss_16906534_s	12184 12184.p1
MED31	ENSG00000108590	DNM1	11532_chr17_gain_6032329_l 11532.p1_chr17_gain_6058839_s	11532 11532.p1
MET	ENSG00000105976	PTPN11	SK0083-003_chr7_loss_108393666_m SK0131-003_chr7_loss_113528285_m	SK0083-003 SK0131-003
MIOX	ENSG00000100253	SDC3	NA0039-000_chr22_loss_46335545_m	NA0039-000
MVP	ENSG00000013364	PTEN PTPN11	5068_3_chr16_loss_29502984_a 5359_4_chr16_loss_29554843_a SK0019-004_chr16_loss_29559989_m 11540_chr16_loss_29557094_l 11090_chr16_loss_29559250_l 11680_chr16_loss_29559250_l 11433_chr16_loss_29563679_l 12100_chr16_loss_29572667_l 12451_chr16_loss_29572667_l 12308.p1_chr16_loss_29499858_s 11090.p1_chr16_loss_29499858_s 12100.p1_chr16_loss_29499858_s 12451.p1_chr16_loss_29499858_s 11540.p1_chr16_l…	5068_3 5359_4 SK0019-004 11540 11090 11680 11433 12100 12451 12308.p1 11090.p1 12100.p1 12451.p1 11540.p1 11433.p1 11680.p1
NCK2	ENSG00000071051	DNM1	12735.p1_chr2_loss_103264154_s	12735.p1
NCOA6	ENSG00000198646	CREBBP	13036.p1_chr20_gain_28251057_s	13036.p1
NDN	ENSG00000182636	DHCR7	13050_593_chr15_gain_21190624_a SK0073-003_chr15_gain_18376200_m SK0245-005_chr15_gain_18427100_m 12007_chr15_gain_21224486_l 12007.p1_chr15_gain_19767013_s	13050_593 SK0073-003 SK0245-005 12007 12007.p1
NECAB3	ENSG00000125967	APBA2	13036.p1_chr20_gain_28251057_s	13036.p1
NLGN4X	ENSG00000146938	DLG4	NA0097-000_chrX_loss_34419_m	NA0097-000
NOTCH1	ENSG00000148400	CREBBP NIPBL	1946_301_chr9_gain_138505259_a	1946_301
NOTCH3	ENSG00000074181	CREBBP	13018.p1_chr19_gain_14910717_s	13018.p1
NPLOC4	ENSG00000182446	TSC1	5444_3_chr17_gain_76953064_a	5444_3
NSF	ENSG00000073969	DLG4 MAPK3 NF1 NOS1 PTPN11 STX1A	11982_chr17_gain_42135186_l	11982
P2RX7	ENSG00000089041	PTPRZ1	MM0278-003_chr12_gain_114191663_m	MM0278-003
PAK2	ENSG00000180370	FBXL20 LIMK1 MAPK3	11079_chr3_loss_197208363_l 11079.p1_chr3_loss_197161073_s	11079 11079.p1
PALM	ENSG00000099864	SDC3	12295_chr19_gain_559002_l	12295
PCSK1N	ENSG00000102109	ITPR1 NF1 NOS1 SEPT5	SK0306-004_chrX_gain_48202290_m	SK0306-004
PDE6G	ENSG00000185527	MAPK3	5444_3_chr17_gain_76953064_a	5444_3
PDRG1	ENSG00000088356	TSC1	13036.p1_chr20_gain_28251057_s	13036.p1
PHLPPL	ENSG00000040199	NF1	12691.p1_chr16_loss_68529466_s	12691.p1
PLA2G1B	ENSG00000170890	MAPK3	MM0278-003_chr12_gain_114191663_m	MM0278-003
PLCG2	ENSG00000197943	PTPN11	11327_chr16_loss_79735268_l 11327.p1_chr16_loss_79738681_s	11327 11327.p1
PML	ENSG00000140464	CREBBP	SK0243-003_chr15_loss_69601300_m	SK0243-003
PPP1R3A	ENSG00000154415	CAMKK2 MAPK8IP2	SK0083-003_chr7_loss_108393666_m	SK0083-003
PRKCZ	ENSG00000067606	MAPK3 MBP	3228_004_chr1_gain_1803260_a	3228_004
PRKX	ENSG00000183943	CACNA1B CACNA1C CACNA1H ITPR1	NA0097-000_chrX_loss_34419_m	NA0097-000
PXN	ENSG00000089159	LIMK1 MAPK3 PTEN PTPN11	MM0278-003_chr12_gain_114191663_m	MM0278-003
RAB5A	ENSG00000144566	GDI1 TSC2	3174_003_chr3_loss_19921061_a	3174_003
RAC3	ENSG00000169750	GDI1	5444_3_chr17_gain_76953064_a	5444_3
RAN	ENSG00000132341	MBP	MM0278-003_chr12_gain_114191663_m	MM0278-003
RBBP4	ENSG00000162521	CREBBP	11080_chr1_gain_30898119_l 11080.p1_chr1_gain_30897868_s	11080 11080.p1
RFC5	ENSG00000111445	DMD	MM0278-003_chr12_gain_114191663_m	MM0278-003
RGS12	ENSG00000159788	CACNA1B DLGAP3	13367.p1_chr4_gain_35410_s	13367.p1
RGS19	ENSG00000171700	OPRL1	MM0109-003_chr20_gain_60949339_m	MM0109-003
RHOF	ENSG00000139725	GDI1	MM0278-003_chr12_gain_114191663_m	MM0278-003
RHOT2	ENSG00000140983	GDI1	11435_chr16_loss_21530_l 11435.p1_chr16_loss_835_s	11435 11435.p1
RNF126	ENSG00000070423	UBE3A	12295_chr19_gain_559002_l	12295
RPLP0	ENSG00000089157	FMR1	MM0278-003_chr12_gain_114191663_m	MM0278-003
SBF1	ENSG00000100241	ITPR1 NF1 SEPT5	NA0039-000_chr22_loss_46335545_m	NA0039-000
SERPINB8	ENSG00000166401	DMD	SK0218-003_chr18_loss_55756601_m	SK0218-003
SERPIND1	ENSG00000099937	SLC6A9	3183_007_chr22_loss_17241748_a SK0119-003_chr22_loss_17020346_m 12239_chr22_loss_19037910_l 12239.p1_chr22_loss_17257787_s	3183_007 SK0119-003 12239 12239.p1
SF3B3	ENSG00000189091	EEF1A2	12691.p1_chr16_loss_68529466_s	12691.p1
SFPQ	ENSG00000116560	TSC1	11080_chr1_gain_30898119_l 11080.p1_chr1_gain_30897868_s	11080 11080.p1
SHANK2	ENSG00000162105	BAIAP2 DLG4 DLGAP3	5237_3_chr11_loss_70154458_a 6319_3_chr11_loss_70119917_a	5237_3 6319_3
SLC35A2	ENSG00000102100	LIMK1	SK0306-004_chrX_gain_48202290_m	SK0306-004
SMARCA2	ENSG00000080503	MECP2	13123_1403_chr9_loss_98998_a 11435_chr9_gain_192721_l 11435.p1_chr9_gain_175632_s	13123_1403 11435 11435.p1
SNAP29	ENSG00000099940	STX1A	3183_007_chr22_loss_17241748_a SK0119-003_chr22_loss_17020346_m 12239_chr22_loss_19037910_l 12239.p1_chr22_loss_17257787_s	3183_007 SK0119-003 12239 12239.p1
SND1	ENSG00000197157	CREBBP	SK0131-003_chr7_loss_113528285_m	SK0131-003
SORL1	ENSG00000137642	IL1RAPL1	12975.p1_chr11_loss_120769289_s	12975.p1
SPTAN1	ENSG00000197694	DNM1	12235_chr9_gain_129907917_l 12235.p1_chr9_gain_129909379_s	12235 12235.p1
STUB1	ENSG00000103266	MAPT	11435_chr16_loss_21530_l 11435.p1_chr16_loss_835_s	11435 11435.p1
SUV39H1	ENSG00000101945	CHRNA4 CREBBP	SK0306-004_chrX_gain_48202290_m	SK0306-004
TBL2	ENSG00000106638	FMR1	11129_chr7_gain_72357744_l 11154_chr7_gain_72377168_l 11154.p1_chr7_gain_72300351_s 12594.p1_chr7_gain_72344426_s 11129.p1_chr7_gain_72355583_s 12955.p1_chr7_gain_72411506_s	11129 11154 11154.p1 12594.p1 11129.p1 12955.p1
TESC	ENSG00000088992	RAI1	MM0278-003_chr12_gain_114191663_m	MM0278-003
TJP1	ENSG00000104067	DLG4	SK0073-003_chr15_gain_18376200_m SK0245-005_chr15_gain_18427100_m	SK0073-003 SK0245-005
TNRC6B	ENSG00000100354	DHCR7	12224_chr22_loss_38825382_l 12224.p1_chr22_loss_38826602_s	12224 12224.p1
TP73	ENSG00000078900	CREBBP	3228_004_chr1_gain_3567650_a	3228_004
TPD52L2	ENSG00000101150	SEPT5	MM0109-003_chr20_gain_60949339_m	MM0109-003
TXLNA	ENSG00000084652	STX1A	11080_chr1_gain_30898119_l 11080.p1_chr1_gain_30897868_s	11080 11080.p1
UBC	ENSG00000150991	EEF1A2 FBXL20 MAPT PTEN	MM0278-003_chr12_gain_114191663_m	MM0278-003
UBE2L3	ENSG00000185651	PTEN UBE3A	SK0091-004_chr22_gain_17270946_m SK0297-003_chr22_gain_17270946_m	SK0091-004 SK0297-003
ULK1	ENSG00000177169	SYNGAP1	MM0278-003_chr12_gain_114191663_m	MM0278-003
VAC14	ENSG00000103043	NOS1	12691.p1_chr16_loss_68529466_s	12691.p1
VAT1L	ENSG00000171724	ITPR1 NF1 NOS1 SEPT5	12383_chr16_loss_76500379_l 12383.p1_chr16_loss_76502154_s	12383 12383.p1
WAS	ENSG00000015285	MAPK3	SK0306-004_chrX_gain_48202290_m	SK0306-004
ZDHHC7	ENSG00000153786	DLG4	11327_chr16_loss_79735268_l 11327.p1_chr16_loss_79738681_s	11327 11327.p1
ZNF512B	ENSG00000196700	ATRX	MM0109-003_chr20_gain_60949339_m	MM0109-003
ZNF7	ENSG00000147789	MAPK3	5542_3_chr8_gain_145938543_a	5542_3

## Sheet: CNVs with candidate genes
CNV	Total Genes Considered	Candidate Genes
NA0097-000_chrX_loss_34419_m	28	PRKX IL3RA CSF2RA NLGN4X
SK0306-004_chrX_gain_48202290_m	79	SYP WAS CACNA1F SLC35A2 FTSJ1 SUV39H1 GATA1 PCSK1N
11689_chrX_loss_70296173_l	1	NLGN3
11092_chrX_gain_153229884_l	15	IKBKG GDI1
3228_004_chr1_gain_1803260_a	7	PRKCZ GABRD GNB1
3228_004_chr1_gain_3567650_a	1	TP73
11080_chr1_gain_30898119_l	72	TXLNA HDAC1 RBBP4 LCK SFPQ KHDRBS1 DLGAP3 BAI2 SDC3
5412_3_chr1_gain_44205616_a	6	SLC6A9
12735.p1_chr2_loss_103264154_s	24	NCK2 GCC2 FHL2 SLC5A7
11046_chr3_loss_4133021_l	3	ITPR1
3174_003_chr3_loss_19921061_a	4	RAB5A KAT2B
12032_chr3_loss_67219468_l	16	FOXP1
11079_chr3_loss_197208363_l	21	DLG1 PAK2
13367.p1_chr4_gain_35410_s	55	ADD1 LRPAP1 HTT CTBP1 RGS12 GAK
12026.p1_chr4_gain_184857633_s	1	C4orf41
SK0205-004_chr5_loss_81949_m	54	SLC6A3 EXOC3 CTNND2
SK0152-003_chr5_loss_9275811_m	10	CTNND2
12289_chr5_loss_11403621_l	1	CTNND2
5353_3_chr6_loss_33399849_a	4	SYNGAP1
3228_004_chr7_gain_44216390_a	2	CAMK2B
11154.p1_chr7_gain_72300351_s	27	GTF2I ELN CLIP2 STX1A TBL2 LIMK1
12594.p1_chr7_gain_72344426_s	27	GTF2I ELN CLIP2 STX1A TBL2 LIMK1
11129_chr7_gain_72357744_l	26	GTF2I ELN CLIP2 STX1A TBL2 LIMK1
11154_chr7_gain_72377168_l	25	GTF2I ELN CLIP2 STX1A TBL2 LIMK1
12955.p1_chr7_gain_72411506_s	23	GTF2I ELN CLIP2 STX1A TBL2 LIMK1
SK0083-003_chr7_loss_108393666_m	25	CAV1 PPP1R3A MET CFTR FOXP2
SK0131-003_chr7_loss_113528285_m	64	CAV1 KCND2 CFTR LRRC4 FLNC LEP SND1 CADPS2 MET FOXP2 PTPRZ1
5290_3_chr8_gain_704383_a	1	DLGAP2
SK0262-003_chr8_gain_710491_m	1	DLGAP2
5542_3_chr8_gain_145938543_a	8	ZNF7
13123_1403_chr9_loss_98998_a	12	DMRT3 SMARCA2
11435_chr9_gain_192721_l	7	VLDLR DMRT3 SMARCA2
12235_chr9_gain_129907917_l	19	DNM1 SPTAN1
1946_301_chr9_gain_138505259_a	3	NOTCH1
12581_chr9_loss_139800008_l	4	CACNA1B
5349_3_chr10_loss_6127800_a	1	IL2RA
11962_chr10_gain_52697241_l	6	PRKG1
11718_chr10_gain_120741108_l	6	GRK5
6319_3_chr11_loss_70119917_a	1	SHANK2
5237_3_chr11_loss_70154458_a	1	SHANK2
12975.p1_chr11_loss_120769289_s	6	SORL1
12184_chr12_loss_16907527_l	51	MED21 LDHB KRAS ABCC9
MM0278-003_chr12_gain_114191663_m	133	ULK1 UBC KSR2 P2RX7 RAN RHOF P2RX4 HSPB8 RPLP0P6 RFC5 CABP1 PLA2G1B CAMKK2 NOS1 COX6A1 CIT TESC PXN DYNLL1
SK0073-003_chr15_gain_18376200_m	51	APBA2 NDN TJP1 GABRB3 GABRA5 GABRG3 UBE3A KLF13
SK0245-005_chr15_gain_18427100_m	51	APBA2 NDN TJP1 GABRB3 GABRA5 GABRG3 UBE3A KLF13
12007.p1_chr15_gain_19767013_s	24	GABRB3 UBE3A NDN GABRG3 GABRA5
13050_593_chr15_gain_21190624_a	15	GABRB3 UBE3A NDN GABRG3 GABRA5
12007_chr15_gain_21224486_l	16	GABRB3 UBE3A NDN GABRG3 GABRA5
13301.p1_chr15_loss_28714502_s	9	CHRNA7 KLF13
11928_chr15_gain_28863993_l	6	KLF13
11233_chr15_loss_66886601_l	35	HCN4
SK0243-003_chr15_loss_69601300_m	47	CPLX3 PML HCN4 CSK
11435_chr16_loss_21530_l	58	RHOT2 CACNA1H HBA1 GNG13 STUB1 AXIN1 HBA2
12451.p1_chr16_loss_29499858_s	32	SEZ6L2 MAPK3 DOC2A MVP
12308.p1_chr16_loss_29499858_s	34	SEZ6L2 MAPK3 DOC2A MVP
12100.p1_chr16_loss_29499858_s	32	SEZ6L2 MAPK3 DOC2A MVP
11090.p1_chr16_loss_29499858_s	33	SEZ6L2 MAPK3 DOC2A MVP
5068_3_chr16_loss_29502984_a	34	SEZ6L2 MAPK3 DOC2A MVP
11540.p1_chr16_loss_29502984_s	34	SEZ6L2 MAPK3 DOC2A MVP
11680.p1_chr16_loss_29554843_s	31	SEZ6L2 MAPK3 DOC2A MVP
11433.p1_chr16_loss_29554843_s	33	SEZ6L2 MAPK3 DOC2A MVP
5359_4_chr16_loss_29554843_a	34	SEZ6L2 MAPK3 DOC2A MVP
11540_chr16_loss_29557094_l	30	SEZ6L2 MAPK3 DOC2A MVP
11090_chr16_loss_29559250_l	30	SEZ6L2 MAPK3 DOC2A MVP
11680_chr16_loss_29559250_l	33	SEZ6L2 MAPK3 DOC2A MVP
SK0019-004_chr16_loss_29559989_m	34	SEZ6L2 MAPK3 DOC2A MVP
11433_chr16_loss_29563679_l	30	SEZ6L2 MAPK3 DOC2A MVP
12451_chr16_loss_29572667_l	30	SEZ6L2 MAPK3 DOC2A MVP
12100_chr16_loss_29572667_l	34	SEZ6L2 MAPK3 DOC2A MVP
12691.p1_chr16_loss_68529466_s	34	VAC14 PHLPPL SF3B3 CALB2 AP1G1 DHODH
12383_chr16_loss_76500379_l	1	VAT1L
11327_chr16_loss_79735268_l	37	PLCG2 ZDHHC7
11532_chr17_gain_6032329_l	48	CHRNB1 NLGN2 GABARAP DLG4 MED31
11353_chr17_loss_31808637_l	17	AATF HNF1B
5056_4_chr17_gain_34612208_a	3	FBXL20
11454_chr17_loss_41042187_l	6	MAPT
11982_chr17_gain_42135186_l	5	NSF GOSR2
12117_chr17_gain_55435679_l	16	HEATR6
11186_chr17_loss_76632298_l	1	BAIAP2
5444_3_chr17_gain_76953064_a	35	PDE6G NPLOC4 MAFG RAC3 HGS
5444_3_chr17_loss_77785939_a	2	CSNK1D
SK0218-003_chr18_loss_55756601_m	60	NETO1 BCL2 MBP SERPINB8 KIAA1468
12295_chr19_gain_559002_l	19	PALM HCN2 RNF126
13018.p1_chr19_gain_14910717_s	17	NOTCH3
13036.p1_chr20_gain_28251057_s	106	DLGAP4 NCOA6 SNTA1 EPB41L1 PDRG1 ID1 CEP250 E2F1 NECAB3
MM0109-003_chr20_gain_60949339_m	49	OPRL1 GMEB2 CHRNA4 ZNF512B RGS19 EEF1A2 TPD52L2 DNAJC5
SK0119-003_chr22_loss_17020346_m	61	SNAP29 TBX1 GNB1L ZDHHC8 DGCR8 MED15 SERPIND1 CRKL SEPT5
3183_007_chr22_loss_17241748_a	58	SNAP29 TBX1 GNB1L ZDHHC8 DGCR8 MED15 SERPIND1 CRKL SEPT5
12239_chr22_loss_17249508_l	30	TBX1 GNB1L ZDHHC8 DGCR8 SEPT5
SK0297-003_chr22_gain_17270946_m	75	IGLV3-21 UBE2L3 MAPK1
SK0091-004_chr22_gain_17270946_m	75	IGLV3-21 UBE2L3 MAPK1
12239_chr22_loss_19037910_l	20	SNAP29 MED15 SERPIND1 CRKL
12224_chr22_loss_38825382_l	3	TNRC6B
NA0039-000_chr22_loss_46335545_m	46	MAPK12 CRELD2 MIOX MAPK8IP2 MAPK11 SBF1
MM0109-003_chr22_loss_49299969_m	15	MAPK8IP2

## Sheet: Patients with candidate genes
Pat	Total Genes Considered	Candidate Genes
11046	3	ITPR1
11079	21	DLG1 PAK2
11080	72	TXLNA HDAC1 RBBP4 LCK SFPQ KHDRBS1 DLGAP3 BAI2 SDC3
11090	30	SEZ6L2 MAPK3 DOC2A MVP
11092	15	IKBKG GDI1
11129	26	GTF2I ELN CLIP2 STX1A TBL2 LIMK1
11154	25	GTF2I ELN CLIP2 STX1A TBL2 LIMK1
11186	1	BAIAP2
11233	35	HCN4
11327	37	PLCG2 ZDHHC7
11353	17	AATF HNF1B
11433	30	SEZ6L2 MAPK3 DOC2A MVP
11435	65	RHOT2 AXIN1 SMARCA2 HBA2 VLDLR CACNA1H HBA1 GNG13 DMRT3 STUB1
11454	6	MAPT
11532	48	CHRNB1 NLGN2 GABARAP DLG4 MED31
11540	30	SEZ6L2 MAPK3 DOC2A MVP
11680	33	SEZ6L2 MAPK3 DOC2A MVP
11689	1	NLGN3
11718	6	GRK5
11928	7	KLF13
11962	6	PRKG1
11982	5	NSF GOSR2
12007	19	GABRB3 UBE3A NDN GABRG3 GABRA5
12026.p1	1	C4orf41
12032	16	FOXP1
12100	35	SEZ6L2 MAPK3 DOC2A MVP
12117	16	HEATR6
12184	51	MED21 LDHB KRAS ABCC9
12224	3	TNRC6B
12235	19	DNM1 SPTAN1
12239	50	SNAP29 TBX1 GNB1L ZDHHC8 DGCR8 MED15 SERPIND1 CRKL SEPT5
12289	1	CTNND2
12295	19	PALM HCN2 RNF126
12308.p1	34	SEZ6L2 MAPK3 DOC2A MVP
12383	1	VAT1L
12451	30	SEZ6L2 MAPK3 DOC2A MVP
12581	4	CACNA1B
12594.p1	27	GTF2I ELN CLIP2 STX1A TBL2 LIMK1
12691.p1	34	VAC14 PHLPPL SF3B3 CALB2 AP1G1 DHODH
12735.p1	24	NCK2 GCC2 FHL2 SLC5A7
12955.p1	23	GTF2I ELN CLIP2 STX1A TBL2 LIMK1
12975.p1	6	SORL1
13018.p1	17	NOTCH3
13036.p1	108	DLGAP4 NCOA6 SNTA1 EPB41L1 PDRG1 ID1 CEP250 E2F1 NECAB3
13050_593	15	GABRB3 UBE3A NDN GABRG3 GABRA5
13123_1403	12	DMRT3 SMARCA2
13301.p1	9	CHRNA7 KLF13
13367.p1	55	ADD1 LRPAP1 HTT CTBP1 RGS12 GAK
1946_301	3	NOTCH1
3174_003	4	RAB5A KAT2B
3183_007	58	SNAP29 TBX1 GNB1L ZDHHC8 DGCR8 MED15 SERPIND1 CRKL SEPT5
3228_004	31	TP73 PRKCZ GABRD GNB1 CAMK2B
5056_4	3	FBXL20
5068_3	34	SEZ6L2 MAPK3 DOC2A MVP
5237_3	1	SHANK2
5290_3	1	DLGAP2
5349_3	6	IL2RA
5353_3	4	SYNGAP1
5359_4	34	SEZ6L2 MAPK3 DOC2A MVP
5412_3	6	SLC6A9
5444_3	37	PDE6G NPLOC4 MAFG CSNK1D RAC3 HGS
5542_3	8	ZNF7
6319_3	1	SHANK2
MM0109-003	64	OPRL1 GMEB2 CHRNA4 ZNF512B RGS19 EEF1A2 MAPK8IP2 TPD52L2 DNAJC5
MM0278-003	133	ULK1 UBC KSR2 P2RX7 RAN RHOF P2RX4 HSPB8 RPLP0P6 RFC5 CABP1 PLA2G1B CAMKK2 NOS1 COX6A1 CIT TESC PXN DYNLL1
NA0039-000	46	MAPK12 CRELD2 MIOX MAPK8IP2 MAPK11 SBF1
NA0097-000	28	PRKX IL3RA CSF2RA NLGN4X
SK0019-004	34	SEZ6L2 MAPK3 DOC2A MVP
SK0073-003	51	APBA2 NDN TJP1 GABRB3 GABRA5 GABRG3 UBE3A KLF13
SK0083-003	25	CAV1 PPP1R3A MET CFTR FOXP2
SK0091-004	75	IGLV3-21 UBE2L3 MAPK1
SK0119-003	61	SNAP29 TBX1 GNB1L ZDHHC8 DGCR8 MED15 SERPIND1 CRKL SEPT5
SK0131-003	64	CAV1 KCND2 CFTR LRRC4 FLNC LEP SND1 CADPS2 MET FOXP2 PTPRZ1
SK0152-003	26	CTNND2
SK0205-004	54	SLC6A3 EXOC3 CTNND2
SK0218-003	60	NETO1 BCL2 MBP SERPINB8 KIAA1468
SK0243-003	47	CPLX3 PML HCN4 CSK
SK0245-005	51	APBA2 NDN TJP1 GABRB3 GABRA5 GABRG3 UBE3A KLF13
SK0262-003	1	DLGAP2
SK0297-003	75	IGLV3-21 UBE2L3 MAPK1
SK0306-004	79	SYP WAS CACNA1F SLC35A2 FTSJ1 SUV39H1 GATA1 PCSK1N

## Sheet: PPI network summary
AST ASD dn CNV genes Network	AST ASD dn CNV + ASD-imp genes Network	AST ASD dn CNV + ASD-imp + other interacting CNV genes Network
PPI partners	PPI partners	PPI partners
SLC6A3 -- STX1A	SLC6A3 -- STX1A	SNAP29 -- STX1A
DLGAP3 -- DLG4	BAIAP2 -- TSC2	TPD52L2 -- VAT1L
DLG4 -- GRK5	NOS1 -- PTPN11	TPD52L2 -- SBF1
DLG4 -- MAPK3	NOS1 -- MAPK3	TPD52L2 -- SEPT5
DLG4 -- NLGN2	NOS1 -- NF1	TPD52L2 -- PCSK1N
DLG4 -- NOS1	NOS1 -- DLG4	TPD52L2 -- ADD1
DLG4 -- KCND2	NOS1 -- SNTA1	TPD52L2 -- KIAA1468
DLG4 -- SYNGAP1	DLGAP3 -- DLG4	MIOX -- PALM
DLG4 -- NLGN3	TSC1 -- PTEN	MIOX -- SDC3
DLG4 -- SLC6A9	TSC1 -- TSC2	RGS12 -- CACNA1B
MBP -- MAPK3	MBP -- MAPK3	RGS12 -- DLGAP3
SNTA1 -- NOS1	FMR1 -- MAPT	TSC1 -- SFPQ
SLC6A9 -- STX1A	ITPR1 -- PRKG1	TSC1 -- PTEN
APBA2 -- STX1A	ITPR1 -- CAMK2B	TSC1 -- HBA2
APBA2 -- NLGN3	SNTA1 -- DMD	TSC1 -- PDRG1
STX1A -- SEPT5	NRXN1 -- APBA2	TSC1 -- NPLOC4
STX1A -- SYP	NRXN1 -- NLGN2	TSC1 -- TSC2
MAPT -- MAPK3	NRXN1 -- NLGN3	TSC1 -- HBA1
NOS1 -- MAPK3	NF1 -- PTPN11	TSC1 -- AXIN1
ITPR1 -- PRKG1	NF1 -- MAPK3	TSC1 -- KRAS
ITPR1 -- CAMK2B	NF1 -- DLG4	TSC1 -- CEP250
CACNA1B -- CAMK2B	NF1 -- SDC3	CACNA1H -- PRKX
	SLC6A9 -- STX1A	CTBP1 -- ULK1
Summary DAPPLE network parameters	SLC6A9 -- DLG4	CTBP1 -- CREBBP
There were 22 direct interactions in total.	GRK5 -- DLG4	CTBP1 -- HDAC1
Mean associated protein direct connectivity: 2.0	DMD -- CADPS2	CTBP1 -- NOS1
Mean associated protein indirect connectivity: 51.8260869565	APBA2 -- STX1A	CTBP1 -- FOXP1
Mean common interactor (CI) connectivity: 2.87306501548	APBA2 -- NLGN3	CTBP1 -- HTT
	STX1A -- SEPT5	CTBP1 -- KAT2B
	STX1A -- SYP	DNM1 -- NCK2
	PTPN11 -- MAPK3	DNM1 -- CAV1
	PTPN11 -- DLG4	DNM1 -- SPTAN1
	SYNGAP1 -- DLG4	DNM1 -- MED31
	DLG4 -- MAPK3	DLGAP2 -- GRK5
	DLG4 -- NLGN2	DLGAP2 -- DLG1
	DLG4 -- KCND2	DLGAP2 -- NOS1
	DLG4 -- NLGN4X	DLGAP2 -- NLGN4X
	DLG4 -- NLGN3	DLGAP2 -- DLG4
	PTEN -- AFF2	DLGAP2 -- SHANK2
	PTEN -- TSC2	ELN -- IGLV3-21
	CACNA1C -- CAMK2B	ELN -- SLC6A9
	MAPT -- MAPK3	RNF126 -- UBE3A
	CACNA1B -- CAMK2B	SND1 -- CREBBP
		SND1 -- RAN
	Summary DAPPLE network parameters	CRELD2 -- CHRNA4
	There were 43 direct interactions in total.	KRAS -- PTPN11
	Mean associated protein direct connectivity: 2.38888888889	KRAS -- AFF2
	Mean associated protein indirect connectivity: 65.8961038961	KRAS -- MAPK1
	Mean CI connectivity: 3.05762081784	KRAS -- PHLPP2
		KRAS -- PAK2
		KRAS -- NF1
		KRAS -- TSC2
		KRAS -- UBC
		KRAS -- BCL2
		TJP1 -- SFPQ
		TJP1 -- DLG1
		TJP1 -- DLG4
		TJP1 -- NSF
		TJP1 -- SPTAN1
		CLIP2 -- NOS1
		CLIP2 -- DYNLL1
		FHL2 -- SFPQ
		FHL2 -- MAPK1
		FHL2 -- CREBBP
		FHL2 -- PLCG2
		FHL2 -- E2F1
		FHL2 -- CSK
		DLGAP4 -- DLG1
		DLGAP4 -- SYNGAP1
		DLGAP4 -- DLG4
		DLGAP4 -- UBC
		DLGAP4 -- SHANK2
		P2RX7 -- PTPRZ1
		COX6A1 -- GCC2
		COX6A1 -- SUV39H1
		COX6A1 -- CHRNA4
		COX6A1 -- C4orf41
		ITPR1 -- PRKG1
		ITPR1 -- VAT1L
		ITPR1 -- PRKX
		ITPR1 -- EPB41L1
		ITPR1 -- CABP1
		ITPR1 -- SBF1
		ITPR1 -- CAMK2B
		ITPR1 -- PCSK1N
		ITPR1 -- BAI2
		ITPR1 -- KIAA1468
		ITPR1 -- BCL2
		CEP250 -- BAIAP2
		CEP250 -- TSC2
		GNB1 -- LDHB
		GNB1 -- CACNA1C
		GNB1 -- CACNA1B
		GNB1 -- GNG13
		DMRT3 -- GNB1L
		NPLOC4 -- HGS
		NPLOC4 -- UBC
		AFF2 -- PTEN
		TESC -- RAI1
		DLG1 -- BAIAP2
		DLG1 -- PTEN
		DLG1 -- LCK
		DLG1 -- WAS
		DLG1 -- DLG4
		DLG1 -- MAPK12
		DLG1 -- DLGAP3
		DLG1 -- NSF
		DLG1 -- GNG13
		AP1G1 -- RAB5A
		AP1G1 -- VAC14
		AP1G1 -- SYP
		AP1G1 -- ZNF512B
		TBL2 -- FMR1
		SERPINB8 -- DMD
		SERPINB8 -- BCL2
		GATA1 -- MAPK1
		GATA1 -- CREBBP
		GATA1 -- MAPK3
		GATA1 -- HDAC1
		GATA1 -- UBC
		TXLNA -- IKBKG
		TXLNA -- STX1A
		NOTCH1 -- LCK
		NOTCH1 -- NIPBL
		NOTCH1 -- CREBBP
		NOTCH1 -- KAT2B
		NOTCH1 -- NOTCH3
		NOTCH1 -- NSF
		NOTCH1 -- UBC
		EXOC3 -- SEPT5
		EXOC3 -- ATRX
		IKBKG -- CREBBP
		IKBKG -- EEF1A2
		IKBKG -- UBC
		IKBKG -- RPLP0
		RPLP0 -- SFPQ
		RPLP0 -- AATF
		RPLP0 -- WAS
		RPLP0 -- PXN
		RPLP0 -- SF3B3
		RPLP0 -- FMR1
		RPLP0 -- UBC
		RPLP0 -- SPTAN1
		RPLP0 -- RAN
		PML -- TP73
		PML -- CREBBP
		PML -- HDAC1
		PML -- SUV39H1
		PML -- MAPK11
		MAPT -- AATF
		MAPT -- MAPK1
		MAPT -- MAPK3
		MAPT -- STUB1
		MAPT -- CSNK1D
		MAPT -- MAPK12
		MAPT -- FMR1
		MAPT -- UBC
		MED31 -- MED21
		MED31 -- HTT
		MED31 -- RFC5
		MED31 -- MAFG
		UBE2L3 -- PTEN
		UBE2L3 -- UBE3A
		RBBP4 -- CREBBP
		RBBP4 -- HDAC1
		RBBP4 -- SMARCA2
		RBBP4 -- SUV39H1
		RBBP4 -- FTSJ1
		RBBP4 -- E2F1
		CADPS2 -- DMD
		PRKG1 -- GTF2I
		PRKG1 -- CFTR
		PPP1R3A -- CAMKK2
		PPP1R3A -- MAPK8IP2
		MAPK3 -- PTPN11
		MAPK3 -- LCK
		MAPK3 -- MAPK1
		MAPK3 -- PAK2
		MAPK3 -- MBP
		MAPK3 -- CAV1
		MAPK3 -- NOS1
		MAPK3 -- WAS
		MAPK3 -- NF1
		MAPK3 -- ZNF7
		MAPK3 -- PRKCZ
		MAPK3 -- PXN
		MAPK3 -- DLG4
		MAPK3 -- GTF2I
		MAPK3 -- KSR2
		MAPK3 -- PLA2G1B
		MAPK3 -- PDE6G
		MAPK3 -- NSF
		MAPK3 -- HSPB8
		MAPK3 -- BCL2
		ID1 -- MBP
		ID1 -- CAV1
		HTT -- CREBBP
		HTT -- DLG4
		UBC -- SFPQ
		UBC -- HGS
		UBC -- PTEN
		UBC -- TP73
		UBC -- PAK2
		UBC -- STUB1
		UBC -- HDAC1
		UBC -- SF3B3
		UBC -- AXIN1
		UBC -- FBXL20
		UBC -- EEF1A2
		UBC -- MED15
		UBC -- CFTR
		IGLV3-21 -- SERPIND1
		IGLV3-21 -- SLC6A9
		DYNLL1 -- NOS1
		DYNLL1 -- DLG4
		DYNLL1 -- SHANK2
		MBP -- MAPK1
		MBP -- PRKCZ
		MBP -- RAN
		MBP -- MAPK11
		FTSJ1 -- GDI1
		KHDRBS1 -- LCK
		KHDRBS1 -- MAPK1
		KHDRBS1 -- CREBBP
		KHDRBS1 -- PLCG2
		KHDRBS1 -- STUB1
		KHDRBS1 -- SMARCA2
		KHDRBS1 -- RAC3
		SHANK2 -- BAIAP2
		SHANK2 -- DLG4
		SHANK2 -- DLGAP3
		SHANK2 -- BAI2
		SNTA1 -- NOS1
		SNTA1 -- DMD
		SNTA1 -- MAPK12
		PAK2 -- MAPK1
		PAK2 -- FBXL20
		PAK2 -- LIMK1
		PAK2 -- RAC3
		MAPK12 -- DLG4
		SFPQ -- PXN
		RGS19 -- MAPK1
		RGS19 -- OPRL1
		SLC6A9 -- SERPIND1
		SLC6A9 -- STX1A
		SLC6A9 -- DLG4
		GMEB2 -- CREBBP
		APBA2 -- NRXN1
		APBA2 -- STX1A
		APBA2 -- NLGN3
		APBA2 -- NECAB3
		SDC3 -- NF1
		SDC3 -- PALM
		SDC3 -- CSK
		DHCR7 -- TNRC6B
		DHCR7 -- LRRC4
		DHCR7 -- NDN
		CNTNAP2 -- EPB41L1
		RAB5A -- GDI1
		RAB5A -- TSC2
		KIAA1468 -- VAT1L
		KIAA1468 -- SBF1
		KIAA1468 -- NOS1
		KIAA1468 -- VAC14
		KIAA1468 -- NF1
		KIAA1468 -- SEPT5
		KIAA1468 -- PCSK1N
		KIAA1468 -- ADD1
		LRRC4 -- TNRC6B
		CALB2 -- LDHB
		E2F1 -- NCOA6
		E2F1 -- CREBBP
		E2F1 -- HDAC1
		E2F1 -- NDN
		NF1 -- VAT1L
		NF1 -- PTPN11
		NF1 -- MAPK1
		NF1 -- PHLPP2
		NF1 -- SBF1
		NF1 -- HDAC1
		NF1 -- NOS1
		NF1 -- DLG4
		NF1 -- NSF
		NF1 -- PCSK1N
		WAS -- CRKL
		GABARAP -- ULK1
		GABARAP -- GABRG3
		GABARAP -- DMPK
		GABARAP -- NSF
		RHOF -- GDI1
		NCOA6 -- CREBBP
		NCOA6 -- ABCC9
		HBA1 -- PTEN
		HBA1 -- HBA2
		HBA1 -- LRPAP1
		HBA1 -- MVP
		HCN2 -- HCN4
		MED15 -- CREBBP
		HEATR6 -- PTPN11
		MVP -- PTPN11
		MVP -- PTEN
		MVP -- HBA2
		MVP -- PXN
		KLF13 -- CREBBP
		KLF13 -- KAT2B
		SYP -- STX1A
		IL2RA -- LEP
		CACNA1F -- PRKX
		CACNA1F -- CAMK2B
		SMARCA2 -- HDAC1
		SMARCA2 -- MED21
		SMARCA2 -- KAT2B
		SMARCA2 -- MECP2
		VAT1L -- SBF1
		VAT1L -- NOS1
		VAT1L -- VAC14
		VAT1L -- SEPT5
		VAT1L -- PCSK1N
		VAT1L -- ADD1
		SEPT5 -- SBF1
		SEPT5 -- STX1A
		SEPT5 -- PCSK1N
		SEPT5 -- ADD1
		NOS1 -- PTPN11
		NOS1 -- MAPK1
		NOS1 -- VAC14
		NOS1 -- DLG4
		NOS1 -- NSF
		NOS1 -- PCSK1N
		FLNC -- KCND2
		PDRG1 -- PRKCZ
		ADD1 -- SBF1
		ADD1 -- PCSK1N
		ADD1 -- SPTAN1
		LCK -- PTPN11
		LCK -- MAPK1
		LCK -- PLCG2
		LCK -- PXN
		LCK -- UBE3A
		LCK -- CTNND2
		LCK -- CSK
		VAC14 -- SBF1
		VAC14 -- PCSK1N
		FOXP1 -- FOXP2
		BAIAP2 -- TSC2
		GAK -- CREBBP
		GAK -- AXIN1
		DLGAP3 -- DLG4
		CSNK1D -- PHLPP2
		MAFG -- CREBBP
		CRKL -- PTPN11
		CRKL -- PXN
		HDAC1 -- CREBBP
		HDAC1 -- SUV39H1
		HDAC1 -- KAT2B
		HDAC1 -- GTF2I
		HDAC1 -- MECP2
		HDAC1 -- ATRX
		RHOT2 -- GDI1
		MET -- PTPN11
		MET -- HGS
		GNG13 -- DLG4
		PCSK1N -- SBF1
		IL1RAPL1 -- SORL1
		IL1RAPL1 -- CFTR
		EPB41L1 -- BAI2
		MAPK11 -- BCL2
		DMD -- RFC5
		C4orf41 -- GCC2
		C4orf41 -- SUV39H1
		C4orf41 -- CHRNA4
		CAV1 -- GRK5
		CAV1 -- PTPN11
		CAV1 -- PTEN
		CAV1 -- MAPK1
		CAV1 -- STX1A
		CAV1 -- CSK
		NOTCH3 -- CREBBP
		NOTCH3 -- KAT2B
		STX1A -- ABCC9
		STX1A -- GOSR2
		STX1A -- SLC6A3
		STX1A -- NSF
		STX1A -- CFTR
		DHODH -- GDI1
		PTPN11 -- MAPK1
		PTPN11 -- PLCG2
		PTPN11 -- PXN
		PTPN11 -- DLG4
		PTPN11 -- NSF
		PTPN11 -- CSK
		SYNGAP1 -- ULK1
		SYNGAP1 -- DLG4
		LIMK1 -- SLC35A2
		LIMK1 -- PXN
		NRXN1 -- NLGN2
		NRXN1 -- NLGN3
		LEP -- IL3RA
		LEP -- CSF2RA
		CFTR -- SORL1
		CFTR -- DNAJC5
		HGS -- DLG4
		LRPAP1 -- SORL1
		LRPAP1 -- HBA2
		LRPAP1 -- PXN
		LRPAP1 -- VLDLR
		NCK2 -- AXIN1
		KAT2B -- CREBBP
		KAT2B -- MED21
		KAT2B -- SF3B3
		ZNF512B -- PLCG2
		ZNF512B -- ATRX
		MAPK1 -- PRKCZ
		MAPK1 -- PXN
		MAPK1 -- DLG4
		MAPK1 -- TSC2
		MAPK1 -- CAMK2B
		MAPK1 -- KSR2
		MAPK1 -- PLA2G1B
		MAPK1 -- NSF
		MAPK1 -- BCL2
		HNF1B -- CREBBP
		GABRB3 -- GABRG3
		RAC3 -- GDI1
		NLGN4X -- DLG4
		CACNA1C -- PRKX
		CACNA1C -- CABP1
		CACNA1C -- CAMK2B
		CACNA1B -- PRKX
		CACNA1B -- CAMK2B
		GCC2 -- SUV39H1
		GCC2 -- CHRNA4
		SF3B3 -- EEF1A2
		CSK -- CREBBP
		CSK -- PXN
		NLGN2 -- DLG4
		GOSR2 -- NSF
		CIT -- DLG4
		PXN -- PTEN
		ZDHHC7 -- DLG4
		GRK5 -- DLG4
		DLG4 -- KCND2
		DLG4 -- NLGN3
		DLG4 -- NSF
		HBA2 -- PTEN
		SUV39H1 -- CREBBP
		SUV39H1 -- SBF1
		SUV39H1 -- CHRNA4
		CREBBP -- TP73
		CREBBP -- ABCC9
		CREBBP -- MED21
		PTEN -- TSC2
		Summary DAPPLE network parameters
		There were 452 direct interactions in total.
		Mean associated protein direct connectivity: 4.32535885167
		Mean associated protein indirect connectivity: 203.883408072
		Mean CI connectivity: 3.86937716263
