# Supplementary material for: Network Topologies and Convergent Aetiologies Arising from Deletions and Duplications Observed in Individuals with Autism
Source: PLoS Genet. 2013 Jun 6;9(6):e1003523. doi: 10.1371/journal.pgen.1003523 (PMC3675007; doi:10.1371/journal.pgen.1003523)
Supplement: Table S6 — Gene Ontology terms significantly enriched among 204 candidate genes identified in this study. Probability is the associated P-value for this enrichment (hypergeometric test, BH-adjusted p<5%). Total Genes in Genome with annotation gives the total number of human genes annotated with this GO term. Sample Genes with annotation is the total number genes within the set annotated with this GO term. % difference over expected is that obtained when compared with the genome when sampled randomly. (XLS) [file pgen.1003523.s013.xls]

## Sheet: BiologicalProcess All
GO ID	Gene Ontology Annotation	Sample genes with annotation (of 217)	% difference over expected	Probability	Total Genes in Genome with annotation
65007	biological regulation	170	42.47	2.35678e-12	8625
50789	regulation of biological process	164	45.25	7.96363e-12	8161
50794	regulation of cellular process	154	43.72	5.87115e-11	7745
8152	metabolic process	152	19.25	0.00034513	9213
44237	cellular metabolic process	139	23.64	0.00016321	8126
50896	response to stimulus	134	44.2	1.26324e-08	6717
43170	macromolecule metabolic process	118	27.49	0.000305913	6690
44260	cellular macromolecule metabolic process	109	30.35	0.000277798	6044
51716	cellular response to stimulus	104	47.63	1.3637e-06	5092
32502	developmental process	101	89.52	1.65201e-13	3852
32501	multicellular organismal process	101	82.1	1.47458e-11	4009
19222	regulation of metabolic process	95	74.11	1.3864e-09	3944
51234	establishment of localization	91	91.1	2.48912e-13	3442
6810	transport	91	93.4	9.18909e-12	3401
7165	signal transduction	91	46.79	1.52279e-05	4481
71840	cellular component organization or biogenesis	90	91.16	1.71581e-11	3403
16043	cellular component organization	89	90.78	3.1114e-11	3372
23052	signaling	84	203.73	6.09313e-12	1999
31323	regulation of cellular metabolic process	82	66.12	3.62015e-07	3568
65008	regulation of biological quality	81	179.86	2.45695e-11	2092
80090	regulation of primary metabolic process	80	63.49	1.09561e-06	3537
60255	regulation of macromolecule metabolic process	79	71.22	1.88701e-07	3335
19538	protein metabolic process	75	49.67	7.50342e-05	3622
71841	cellular component organization or biogenesis at cellular level	73	101.62	6.67374e-10	2617
71842	cellular component organization at cellular level	72	101.17	1.04167e-09	2587
48856	anatomical structure development	71	119.69	2.65775e-11	2336
48519	negative regulation of biological process	71	106.19	4.88998e-10	2489
48518	positive regulation of biological process	71	81.73	1.08797e-07	2824
44267	cellular protein metabolic process	71	67.49	2.61259e-06	3064
7154	cell communication	67	181.23	1.91502e-11	1722
42221	response to chemical stimulus	67	106.61	1.72206e-09	2344
48523	negative regulation of cellular process	64	102.98	9.61992e-09	2279
48522	positive regulation of cellular process	63	80.2	1.0731e-06	2527
43412	macromolecule modification	62	90.13	2.05062e-07	2357
23051	regulation of signaling	61	185.57	1.3513e-11	1544
10467	gene expression	61	56.52	0.000140369	2817
6464	protein modification process	60	90.97	3.0071e-07	2271
48869	cellular developmental process	58	102.62	6.66313e-08	2069
9889	regulation of biosynthetic process	58	56.96	0.00020288	2671
3008	system process	57	166.84	1.08984e-11	1544
31326	regulation of cellular biosynthetic process	57	56	0.000276275	2641
6355	regulation of transcription, DNA-dependent	57	48.36	0.000991843	2777
51239	regulation of multicellular organismal process	56	193.1	1.95455e-11	1381
10468	regulation of gene expression	56	60.31	0.000155627	2525
7166	cell surface receptor linked signaling pathway	56	52.23	0.00059403	2659
51171	regulation of nitrogen compound metabolic process	56	49.69	0.00089862	2704
65009	regulation of molecular function	53	170.35	1.10721e-11	1417
19219	regulation of nucleobase, nucleoside, nucleotide and nucleic acid metabolic process	53	46.27	0.00216697	2619
48583	regulation of response to stimulus	52	98.34	7.7543e-07	1895
10556	regulation of macromolecule biosynthetic process	52	54.29	0.000724862	2436
6996	organelle organization	51	118.38	5.0811e-08	1688
2000112	regulation of cellular macromolecule biosynthetic process	51	56.13	0.000629135	2361
6793	phosphorus metabolic process	50	162.08	1.65699e-10	1379
6796	phosphate metabolic process	50	162.08	1.65699e-10	1379
6950	response to stress	49	55	0.00097272	2285
16310	phosphorylation	48	188.4	1.17651e-11	1203
35556	intracellular signal transduction	48	106.52	7.36229e-07	1680
6468	protein phosphorylation	47	204.96	1.28497e-12	1114
51649	establishment of localization in cell	47	119.03	1.79897e-07	1551
7267	cell-cell signaling	45	340.14	4.1116e-12	739
51179	localization	44	170.21	9.96462e-10	1177
50877	neurological system process	43	169.8	1.71154e-09	1152
9966	regulation of signal transduction	43	138.17	6.69516e-08	1305
9653	anatomical structure morphogenesis	43	131.77	1.44082e-07	1341
30154	cell differentiation	43	81.02	7.99759e-05	1717
50790	regulation of catalytic activity	42	165.6	4.35497e-09	1143
51246	regulation of protein metabolic process	42	163.3	5.62408e-09	1153
8283	cell proliferation	42	127.06	3.62241e-07	1337
8219	cell death	42	90.57	3.02357e-05	1593
16265	death	42	90.33	3.11409e-05	1595
7268	synaptic transmission	41	552.76	3.05533e-12	454
42592	homeostatic process	41	221.08	5.90505e-12	923
10646	regulation of cell communication	41	170.64	4.03748e-09	1095
22607	cellular component assembly	41	127.44	4.92101e-07	1303
32268	regulation of cellular protein metabolic process	40	181.25	2.13833e-09	1028
10033	response to organic substance	40	99.81	1.651e-05	1447
31399	regulation of protein modification process	38	249.01	1.523e-12	787
12501	programmed cell death	37	82.18	0.000242548	1468
50793	regulation of developmental process	36	150.93	2.72862e-07	1037
6915	apoptosis	36	78.72	0.000428775	1456
7275	multicellular organismal development	36	64.28	0.00194995	1584
9893	positive regulation of metabolic process	35	103.85	4.04411e-05	1241
6811	ion transport	34	152.58	5.29739e-07	973
48513	organ development	34	150.26	6.54027e-07	982
32879	regulation of localization	34	148.74	7.51427e-07	988
10604	positive regulation of macromolecule metabolic process	34	118.26	1.31143e-05	1126
31325	positive regulation of cellular metabolic process	34	111.49	2.51714e-05	1162
7610	behavior	33	452.15	1.5407e-11	432
42325	regulation of phosphorylation	33	256.01	1.93579e-10	670
19220	regulation of phosphate metabolic process	33	245.69	4.21417e-10	690
51174	regulation of phosphorus metabolic process	33	245.69	4.21417e-10	690
7049	cell cycle	33	112.21	3.14553e-05	1124
19725	cellular homeostasis	32	329.13	7.47602e-12	539
1932	regulation of protein phosphorylation	32	269.49	1.54282e-10	626
46903	secretion	32	224.4	3.85689e-09	713
51049	regulation of transport	32	209.64	1.1736e-08	747
42127	regulation of cell proliferation	32	131.76	7.29515e-06	998
15031	protein transport	32	102.89	9.85918e-05	1140
45184	establishment of protein localization	32	99.57	0.000133874	1159
7010	cytoskeleton organization	31	272.83	2.28886e-10	601
48878	chemical homeostasis	31	262.58	4.85526e-10	618
44093	positive regulation of molecular function	31	172.59	3.53789e-07	822
51704	multi-organism process	31	171.6	3.82874e-07	825
10941	regulation of cell death	31	93.5	0.000296434	1158
71844	cellular component assembly at cellular level	30	124.24	2.72096e-05	967
40011	locomotion	30	112.8	7.13837e-05	1019
9605	response to external stimulus	30	95.18	0.000323668	1111
55082	cellular chemical homeostasis	29	367.89	1.05937e-11	448
44057	regulation of system process	29	444.46	9.71112e-12	385
50801	ion homeostasis	29	341.3	1.59427e-11	475
7167	enzyme linked receptor protein signaling pathway	29	173.29	8.36102e-07	767
16192	vesicle-mediated transport	29	162.02	1.94793e-06	800
51128	regulation of cellular component organization	29	139.01	1.15462e-05	877
48731	system development	29	121.82	4.56925e-05	945
43933	macromolecular complex subunit organization	29	101.17	0.000249116	1042
43067	regulation of programmed cell death	29	83.55	0.00108813	1142
6873	cellular ion homeostasis	28	370.67	1.32936e-11	430
43085	positive regulation of catalytic activity	28	187.89	4.69711e-07	703
71822	protein complex subunit organization	28	172.76	1.36926e-06	742
2000026	regulation of multicellular organismal development	28	149.25	7.66488e-06	812
33554	cellular response to stress	28	114.85	0.000108077	942
70887	cellular response to chemical stimulus	28	111.04	0.000146084	959
42981	regulation of apoptosis	28	78.95	0.00193573	1131
45859	regulation of protein kinase activity	27	310.86	4.72706e-10	475
43549	regulation of kinase activity	27	295.86	1.0665e-09	493
51338	regulation of transferase activity	27	284.17	2.05656e-09	508
32940	secretion by cell	27	225.26	6.79382e-08	600
6812	cation transport	27	183.25	1.04964e-06	689
45893	positive regulation of transcription, DNA-dependent	27	123.81	7.3569e-05	872
65003	macromolecular complex assembly	27	120.77	9.24709e-05	884
30030	cell projection organization	26	277.37	6.06258e-09	498
30001	metal ion transport	26	213.74	2.45019e-07	599
51641	cellular localization	26	211.66	2.78609e-07	603
6461	protein complex assembly	26	203.11	4.74482e-07	620
9725	response to hormone stimulus	26	190.02	1.09123e-06	648
9719	response to endogenous stimulus	26	162.84	6.56398e-06	715
2682	regulation of immune system process	26	120.84	0.000125238	851
9892	negative regulation of metabolic process	26	111.87	0.000241008	887
45595	regulation of cell differentiation	25	146.52	2.93939e-05	733
71310	cellular response to organic substance	25	131.97	7.88356e-05	779
7169	transmembrane receptor protein tyrosine kinase signaling pathway	24	205.41	1.18575e-06	568
40007	growth	24	168.54	1.07124e-05	646
1775	cell activation	24	136.99	7.94943e-05	732
10605	negative regulation of macromolecule metabolic process	24	114.17	0.000362181	810
6357	regulation of transcription from RNA polymerase II promoter	24	97.8	0.0011061	877
50878	regulation of body fluid levels	23	191.66	4.3359e-06	570
31324	negative regulation of cellular metabolic process	23	108.07	0.000716801	799
30029	actin filament-based process	21	322.81	2.80772e-08	359
60341	regulation of cellular localization	21	227.84	1.89859e-06	463
48468	cell development	21	149.25	0.000113323	609
7243	intracellular protein kinase cascade	21	147.22	0.000126959	614
7399	nervous system development	21	137.17	0.000224075	640
10557	positive regulation of macromolecule biosynthetic process	21	114.7	0.00082668	707
71900	regulation of protein serine/threonine kinase activity	20	390.04	5.15949e-09	295
30036	actin cytoskeleton organization	20	348.95	2.26344e-08	322
8104	protein localization	20	244.2	1.60959e-06	420
32989	cellular component morphogenesis	20	232.33	2.74914e-06	435
33036	macromolecule localization	20	216.33	5.7649e-06	457
16044	cellular membrane organization	20	210.89	7.45432e-06	465
61024	membrane organization	20	209.56	7.94126e-06	467
7596	blood coagulation	20	190.29	2.02033e-05	498
50817	coagulation	20	188.55	2.20158e-05	501
7599	hemostasis	20	187.97	2.26516e-05	502
7264	small GTPase mediated signal transduction	20	173.79	4.61741e-05	528
51726	regulation of cell cycle	20	128.74	0.000503206	632
50890	cognition	19	853.71	3.88378e-12	144
19226	transmission of nerve impulse	19	630.5	3.08011e-11	188
35637	multicellular organismal signaling	19	630.5	3.08011e-11	188
8285	negative regulation of cell proliferation	19	190.96	3.17688e-05	472
9887	organ morphogenesis	19	182	4.84996e-05	487
9628	response to abiotic stimulus	19	171.95	7.86188e-05	505
71702	organic substance transport	19	153.85	0.000191959	541
6935	chemotaxis	19	148.34	0.000253379	553
42330	taxis	19	148.34	0.000253379	553
2684	positive regulation of immune system process	19	147	0.000271192	556
10942	positive regulation of cell death	19	131.59	0.000599226	593
9888	tissue development	19	127.37	0.00074709	604
10628	positive regulation of gene expression	19	121.51	0.00101787	620
6886	intracellular protein transport	19	107.77	0.0021222	661
50804	regulation of synaptic transmission	18	698.2	1.06182e-12	163
51969	regulation of transmission of nerve impulse	18	643.46	3.53257e-11	175
31644	regulation of neurological system process	18	592.05	1.40856e-10	188
43405	regulation of MAP kinase activity	18	502.34	1.19605e-09	216
45860	positive regulation of protein kinase activity	18	307.86	4.88515e-07	319
33674	positive regulation of kinase activity	18	293.07	8.35466e-07	331
33043	regulation of organelle organization	18	290.71	9.11339e-07	333
32870	cellular response to hormone stimulus	18	287.22	1.03697e-06	336
51347	positive regulation of transferase activity	18	282.66	1.22895e-06	340
51046	regulation of secretion	18	280.43	1.33657e-06	342
71495	cellular response to endogenous stimulus	18	266.5	2.27104e-06	355
44419	interspecies interaction between organisms	18	218.89	1.54417e-05	408
22603	regulation of anatomical structure morphogenesis	18	218.11	1.5957e-05	409
44092	negative regulation of molecular function	18	167.71	0.00014805	486
42391	regulation of membrane potential	17	950.24	2.5719e-11	117
55080	cation homeostasis	17	238.51	1.24595e-05	363
43434	response to peptide hormone stimulus	17	236.65	1.33785e-05	365
48585	negative regulation of response to stimulus	17	146.74	0.0005775	498
51336	regulation of hydrolase activity	17	135.4	0.000972449	522
48646	anatomical structure formation involved in morphogenesis	17	124.23	0.00164046	548
278	mitotic cell cycle	17	123.01	0.00173797	551
31327	negative regulation of cellular biosynthetic process	17	121.4	0.00187554	555
6974	response to DNA damage stimulus	17	117.87	0.00221891	564
7611	learning or memory	16	769.55	4.97473e-11	133
6816	calcium ion transport	16	469.7	2.29294e-08	203
70838	divalent metal ion transport	16	375.92	2.7769e-07	243
72511	divalent inorganic cation transport	16	368.22	3.46266e-07	247
44085	cellular component biogenesis	16	302.96	2.52058e-06	287
23061	signal release	16	286.79	4.26811e-06	299
165	MAPKKK cascade	16	269.49	7.62537e-06	313
7411	axon guidance	16	229.49	3.13485e-05	351
40008	regulation of growth	16	165.86	0.000374034	435
43069	negative regulation of programmed cell death	16	126.76	0.00199862	510
48011	nerve growth factor receptor signaling pathway	15	384.03	5.33642e-07	224
48812	neuron projection morphogenesis	15	384.03	5.33642e-07	224
48858	cell projection morphogenesis	15	357.48	1.09076e-06	237
32990	cell part morphogenesis	15	348.02	1.4173e-06	242
10035	response to inorganic substance	15	240.95	3.76632e-05	318
30003	cellular cation homeostasis	15	228.55	5.74456e-05	330
9790	embryo development	15	196.23	0.00018106	366
43086	negative regulation of catalytic activity	15	180.89	0.000320332	386
32270	positive regulation of cellular protein metabolic process	15	177.29	0.000366977	391
6913	nucleocytoplasmic transport	15	165.74	0.000571874	408
51169	nuclear transport	15	164.44	0.000601423	410
122	negative regulation of transcription from RNA polymerase II promoter	15	155.11	0.000867534	425
46649	lymphocyte activation	15	146.41	0.00122754	440
51247	positive regulation of protein metabolic process	15	137.77	0.00174289	456
43406	positive regulation of MAP kinase activity	14	540.47	4.09649e-08	158
71902	positive regulation of protein serine/threonine kinase activity	14	452.97	2.56941e-07	183
44087	regulation of cellular component biogenesis	14	372.87	1.69986e-06	214
6874	cellular calcium ion homeostasis	14	357.89	2.48465e-06	221
55074	calcium ion homeostasis	14	347.76	3.22878e-06	226
72503	cellular divalent inorganic cation homeostasis	14	343.83	3.57809e-06	228
6936	muscle contraction	14	343.83	3.57809e-06	228
72507	divalent inorganic cation homeostasis	14	332.45	4.83671e-06	234
3012	muscle system process	14	313.03	8.19793e-06	245
71375	cellular response to peptide hormone stimulus	14	298.4	1.23456e-05	254
6875	cellular metal ion homeostasis	14	236.19	7.96428e-05	301
55065	metal ion homeostasis	14	225.38	0.0001126	311
31401	positive regulation of protein modification process	14	224.34	0.000116469	312
9968	negative regulation of signal transduction	14	155.54	0.0012637	396
10627	regulation of intracellular protein kinase cascade	14	148.02	0.00167176	408
50778	positive regulation of immune response	14	144.43	0.00191379	414
187	activation of MAPK activity	13	651.72	1.86086e-08	125
7015	actin filament organization	13	440.03	9.10566e-07	174
1666	response to hypoxia	13	391.97	2.59534e-06	191
90066	regulation of anatomical structure size	13	367.49	4.55876e-06	201
70482	response to oxygen levels	13	353.94	6.28646e-06	207
32868	response to insulin stimulus	13	271.4	5.25011e-05	253
51130	positive regulation of cellular component organization	13	216.38	0.000259845	297
22008	neurogenesis	13	209.1	0.000325235	304
902	cell morphogenesis	13	205.08	0.000368552	308
51960	regulation of nervous system development	13	205.08	0.000368552	308
42493	response to drug	13	199.25	0.000442698	314
15672	monovalent inorganic cation transport	13	153.28	0.00202452	371
9207	purine ribonucleoside triphosphate catabolic process	13	149.91	0.0022751	376
9203	ribonucleoside triphosphate catabolic process	13	149.91	0.0022751	376
9146	purine nucleoside triphosphate catabolic process	13	149.25	0.00232816	377
10959	regulation of metal ion transport	12	533.12	4.41927e-07	137
7204	elevation of cytosolic calcium ion concentration	12	494.09	8.77543e-07	146
51480	cytosolic calcium ion homeostasis	12	456.01	1.77502e-06	156
43269	regulation of ion transport	12	413.24	4.10071e-06	169
51493	regulation of cytoskeleton organization	12	384.57	7.41013e-06	179
7420	brain development	12	384.57	7.41013e-06	179
7507	heart development	12	358.93	1.28663e-05	189
31175	neuron projection development	12	290.71	6.28663e-05	222
6887	exocytosis	12	275.49	9.19506e-05	231
2757	immune response-activating signal transduction	12	242.84	0.000215558	253
2764	immune response-regulating signaling pathway	12	238.82	0.00024025	256
43623	cellular protein complex assembly	12	229.8	0.000307391	263
9314	response to radiation	12	227.31	0.000329273	265
50767	regulation of neurogenesis	12	214.27	0.000474705	276
6184	GTP catabolic process	12	183.46	0.00116931	306
42110	T cell activation	12	176.23	0.00145592	314
46039	GTP metabolic process	12	173.62	0.00157737	317
2253	activation of immune response	12	165.25	0.0020441	327
3006	developmental process involved in reproduction	12	162.84	0.00220435	330
51899	membrane depolarization	11	1345.62	1.91369e-10	55
7612	learning	11	989.17	4.63294e-09	73
51924	regulation of calcium ion transport	11	585.42	6.08148e-07	116
6836	neurotransmitter transport	11	531.03	1.3931e-06	126
60537	muscle tissue development	11	526.06	1.5069e-06	127
7409	axonogenesis	11	351.76	3.43045e-05	176
48589	developmental growth	11	311.96	7.93294e-05	193
32869	cellular response to insulin stimulus	11	289.75	0.000129934	204
3013	circulatory system process	11	253.37	0.000304486	225
45664	regulation of neuron differentiation	11	247.2	0.00035385	229
30168	platelet activation	11	229.91	0.000544092	241
51259	protein oligomerization	11	227.2	0.000582885	243
7265	Ras protein signal transduction	11	225.86	0.000603131	244
51090	regulation of sequence-specific DNA binding transcription factor activity	11	219.31	0.00071338	249
51248	negative regulation of protein metabolic process	11	175.12	0.00234889	289
48167	regulation of synaptic plasticity	10	932.59	4.01138e-08	70
7173	epidermal growth factor receptor signaling pathway	10	630.11	1.11255e-06	99
14706	striated muscle tissue development	10	512.55	5.53903e-06	118
10638	positive regulation of organelle organization	10	460.32	1.22479e-05	129
32844	regulation of homeostatic process	10	372.43	5.35834e-05	153
50851	antigen receptor-mediated signaling pathway	10	351.76	7.81161e-05	160
34330	cell junction organization	10	335.43	0.000106177	166
9416	response to light stimulus	10	327.7	0.000123141	169
2429	immune response-activating cell surface receptor signaling pathway	10	322.7	0.000135679	171
2768	immune response-regulating cell surface receptor signaling pathway	10	315.41	0.000156499	174
10038	response to metal ion	10	239.35	0.000779672	213
14070	response to organic cyclic compound	10	233.09	0.000899003	217
71705	nitrogen compound transport	10	219.83	0.00122294	226
7519	skeletal muscle tissue development	9	674.44	2.35771e-06	84
30534	adult behavior	9	607.1	5.05691e-06	92
35264	multicellular organism growth	9	550.53	1.00644e-05	100
1505	regulation of neurotransmitter levels	9	480.83	2.5195e-05	112
43254	regulation of protein complex assembly	9	416.29	6.39104e-05	126
7626	locomotory behavior	9	400.41	8.14803e-05	130
50852	T cell receptor signaling pathway	9	371.4	0.000128956	138
60627	regulation of vesicle-mediated transport	9	345.57	0.000197648	146
30072	peptide hormone secretion	9	284.93	0.000581213	169
2790	peptide secretion	9	273.87	0.000716689	174
1934	positive regulation of protein phosphorylation	9	273.87	0.000716689	174
31098	stress-activated protein kinase signaling cascade	9	253.55	0.00106513	184
50673	epithelial cell proliferation	9	251.64	0.00110644	185
15837	amine transport	9	237.06	0.00148575	193
42327	positive regulation of phosphorylation	9	235.32	0.00153974	194
45937	positive regulation of phosphate metabolic process	9	228.55	0.00177167	198
10562	positive regulation of phosphorus metabolic process	9	228.55	0.00177167	198
15833	peptide transport	9	226.9	0.00183381	199
226	microtubule cytoskeleton organization	9	223.65	0.00196334	201
46879	hormone secretion	9	222.04	0.00203079	202
35176	social behavior	8	2309.37	6.96454e-10	24
51705	behavioral interaction between organisms	8	1345.62	6.20097e-08	40
60402	calcium ion transport into cytosol	8	951.36	8.21469e-07	55
60401	cytosolic calcium ion transport	8	932.59	9.47086e-07	56
32535	regulation of cellular component size	8	466.91	8.48389e-05	102
32956	regulation of actin cytoskeleton organization	8	398.49	0.000208387	116
32970	regulation of actin filament-based process	8	381.87	0.000262938	120
51258	protein polymerization	8	325.18	0.00061013	136
10975	regulation of neuron projection development	8	313.03	0.000738567	140
34329	cell junction assembly	8	293.37	0.00101514	147
30073	insulin secretion	8	280.43	0.00125921	152
50678	regulation of epithelial cell proliferation	8	270.67	0.00148634	156
8286	insulin receptor signaling pathway	8	259.16	0.00181473	161
31344	regulation of cell projection organization	8	250.45	0.00211663	165
1763	morphogenesis of a branching structure	8	244.2	0.00236795	168
60078	regulation of postsynaptic membrane potential	7	1707.03	8.14718e-08	28
8306	associative learning	7	1076.67	1.8589e-06	43
21987	cerebral cortex development	7	1049.93	2.18476e-06	44
19233	sensory perception of pain	7	743.28	1.82556e-05	60
30900	forebrain development	7	655.18	3.78765e-05	67
9791	post-embryonic development	7	593.11	6.61609e-05	73
2000021	regulation of ion homeostasis	7	593.11	6.61609e-05	73
10810	regulation of cell-substrate adhesion	7	548.68	0.000101195	78
7269	neurotransmitter secretion	7	540.47	0.000109746	79
51607	defense response to virus	7	509.6	0.000150028	83
18105	peptidyl-serine phosphorylation	7	509.6	0.000150028	83
32271	regulation of protein polymerization	7	502.34	0.00016177	84
50808	synapse organization	7	449.96	0.000285055	92
8016	regulation of heart contraction	7	438.26	0.000325398	94
18209	peptidyl-serine modification	7	432.6	0.000347219	95
8154	actin polymerization or depolymerization	7	421.62	0.000394377	97
60047	heart contraction	7	405.97	0.000474587	100
3015	heart process	7	405.97	0.000474587	100
46777	protein autophosphorylation	7	377.33	0.000673876	106
45927	positive regulation of growth	7	368.49	0.000753329	108
42692	muscle cell differentiation	7	314.73	0.00153867	122
7417	central nervous system development	7	304.77	0.00176921	125
48169	regulation of long-term neuronal synaptic plasticity	6	1871.3	4.05799e-07	22
8542	visual learning	6	1345.62	2.94411e-06	30
7632	visual behavior	6	1175.55	6.36744e-06	34
10522	regulation of calcium ion transport into cytosol	6	1041.28	1.24811e-05	38
48168	regulation of neuronal synaptic plasticity	6	932.59	2.26479e-05	42
1952	regulation of cell-matrix adhesion	6	908.57	2.6019e-05	43
33555	multicellular organismal response to stress	6	842.8	3.86193e-05	46
17157	regulation of exocytosis	6	734.01	7.83403e-05	52
7613	memory	6	718.28	8.73316e-05	53
40014	regulation of multicellular organism growth	6	647.74	0.000145377	58
55001	muscle cell development	6	599.49	0.000210895	62
51403	stress-activated MAPK cascade	6	588.39	0.000230436	63
10741	negative regulation of intracellular protein kinase cascade	6	567.21	0.000273783	65
51495	positive regulation of cytoskeleton organization	6	547.29	0.000323288	67
51291	protein heterooligomerization	6	528.53	0.000379548	69
1568	blood vessel development	6	510.83	0.000443186	71
30041	actin filament polymerization	6	463.23	0.000685015	77
43900	regulation of multi-organism process	6	347.1	0.00227286	97
48562	embryonic organ morphogenesis	6	347.1	0.00227286	97
60079	regulation of excitatory postsynaptic membrane potential	5	1405.86	1.66021e-05	24
48041	focal adhesion assembly	5	1238.54	3.04852e-05	27
35094	response to nicotine	5	1146.23	4.38456e-05	29
51588	regulation of neurotransmitter transport	5	932.59	0.000112037	35
7044	cell-substrate junction assembly	5	740.48	0.000303687	43
51928	positive regulation of calcium ion transport	5	721.38	0.000338803	44
6921	cellular component disassembly involved in apoptosis	5	581.9	0.000809492	53
50688	regulation of defense response to virus	5	569.27	0.000882183	54
7585	respiratory gaseous exchange	5	545.37	0.00104201	56
43270	positive regulation of ion transport	5	512.55	0.00132073	59
51017	actin filament bundle assembly	5	512.55	0.00132073	59
32412	regulation of ion transmembrane transporter activity	5	502.34	0.00142482	60
31334	positive regulation of protein complex assembly	5	502.34	0.00142482	60
48872	homeostasis of number of cells	5	492.47	0.00153484	61
22898	regulation of transmembrane transporter activity	5	473.66	0.00177343	63
50680	negative regulation of epithelial cell proliferation	5	464.7	0.00190242	64
30833	regulation of actin filament polymerization	5	447.58	0.0021808	66
34765	regulation of ion transmembrane transport	5	447.58	0.0021808	66
2756	MyD88-independent toll-like receptor signaling pathway	5	447.58	0.0021808	66
34138	toll-like receptor 3 signaling pathway	5	447.58	0.0021808	66
51146	striated muscle cell differentiation	5	439.41	0.0023306	67
48745	smooth muscle tissue development	4	2124.03	2.31027e-05	13
33198	response to ATP	4	1506.25	9.36399e-05	18
1662	behavioral fear response	4	1421.71	0.000117329	19
2209	behavioral defense response	4	1345.62	0.000145077	20
7271	synaptic transmission, cholinergic	4	1276.78	0.000177279	21
3016	respiratory system process	4	1214.2	0.000214336	22
72384	organelle transport along microtubule	4	1157.06	0.000256661	23
42596	fear response	4	1157.06	0.000256661	23
2028	regulation of sodium ion transport	4	1104.69	0.000304673	24
10524	positive regulation of calcium ion transport into cytosol	4	1056.5	0.000358797	25
40018	positive regulation of multicellular organism growth	4	970.83	0.000487114	27
2260	lymphocyte homeostasis	4	896.98	0.000645118	29
46928	regulation of neurotransmitter secretion	4	863.75	0.000736363	30
1508	regulation of action potential	4	863.75	0.000736363	30
31056	regulation of histone modification	4	832.66	0.000836367	31
1776	leukocyte homeostasis	4	832.66	0.000836367	31
30705	cytoskeleton-dependent intracellular transport	4	750.37	0.00119343	34
10970	microtubule-based transport	4	750.37	0.00119343	34
33138	positive regulation of peptidyl-serine phosphorylation	4	750.37	0.00119343	34
10332	response to gamma radiation	4	703.12	0.0014835	36
32273	positive regulation of protein polymerization	4	660.85	0.00181937	38
51925	regulation of calcium ion transport via voltage-gated calcium channel activity	4	622.81	0.00220457	40
42471	ear morphogenesis	3	5321.08	1.03413e-05	4
71109	superior temporal gyrus development	3	2997.76	8.77396e-05	7
7172	signal complex assembly	3	2610.54	0.00013895	8
2087	regulation of respiratory gaseous exchange by neurological system process	3	1707.03	0.00052396	12
51893	regulation of focal adhesion assembly	3	1707.03	0.00052396	12
90109	regulation of cell-substrate junction assembly	3	1707.03	0.00052396	12
16079	synaptic vesicle exocytosis	3	1568.03	0.000674217	13
60081	membrane hyperpolarization	3	1568.03	0.000674217	13
44065	regulation of respiratory system process	3	1568.03	0.000674217	13
10559	regulation of glycoprotein biosynthetic process	3	1568.03	0.000674217	13
42136	neurotransmitter biosynthetic process	3	1448.88	0.000849369	14
71514	genetic imprinting	3	1175.55	0.00153888	17
43029	T cell homeostasis	3	1104.69	0.00182793	18
48873	homeostasis of number of cells within a tissue	3	1104.69	0.00182793	18
43576	regulation of respiratory gaseous exchange	3	1104.69	0.00182793	18
60425	lung morphogenesis	3	1041.28	0.00214867	19
42982	amyloid precursor protein metabolic process	3	1041.28	0.00214867	19
30252	growth hormone secretion	3	1041.28	0.00214867	19
32309	icosanoid secretion	3	1041.28	0.00214867	19
18076	N-terminal peptidyl-lysine acetylation	2	4718.74	0.000566377	3
6089	lactate metabolic process	2	3514.06	0.00112241	4
42983	amyloid precursor protein biosynthetic process	2	2791.24	0.00185363	5
10523	negative regulation of calcium ion transport into cytosol	2	2791.24	0.00185363	5
60501	positive regulation of epithelial cell proliferation involved in lung morphogenesis	2	2791.24	0.00185363	5
1956	positive regulation of neurotransmitter secretion	2	2791.24	0.00185363	5
2000794	regulation of epithelial cell proliferation involved in lung morphogenesis	2	2791.24	0.00185363	5
60017	parathyroid gland development	2	2791.24	0.00185363	5
51589	negative regulation of neurotransmitter transport	2	2791.24	0.00185363	5
42984	regulation of amyloid precursor protein biosynthetic process	2	2791.24	0.00185363	5

## Sheet: CellularLocation All
GO ID	Gene Ontology Annotation	Sample genes with annotation (of 221)	% difference over expected	Probability	Total Genes in Genome with annotation
5622	intracellular	183	17.01	2.33435e-05	12324
44424	intracellular part	182	20.61	1.46909e-06	11891
43229	intracellular organelle	164	27.59	4.16381e-07	10129
43226	organelle	164	27.11	5.77783e-07	10167
5737	cytoplasm	151	38.65	6.40934e-09	8582
43231	intracellular membrane-bounded organelle	137	19.74	0.00131759	9016
43227	membrane-bounded organelle	137	19.66	0.00136279	9022
16020	membrane	130	30.76	2.22394e-05	7834
44422	organelle part	114	53.8	2.07121e-08	5841
44444	cytoplasmic part	114	45.01	6.95611e-07	6195
44446	intracellular organelle part	109	49.07	3.71727e-07	5762
5634	nucleus	94	31.1	0.000992686	5650
5886	plasma membrane	92	74.4	3.40384e-09	4157
32991	macromolecular complex	88	78.36	3.13675e-09	3888
43234	protein complex	81	97.67	1.60277e-10	3229
43228	non-membrane-bounded organelle	70	94.43	9.64789e-09	2837
43232	intracellular non-membrane-bounded organelle	70	94.43	9.64789e-09	2837
5829	cytosol	61	129.77	2.22244e-10	2092
42995	cell projection	50	303.69	2.24757e-11	976
5856	cytoskeleton	49	145.31	2.58429e-09	1574
44428	nuclear part	48	66.77	0.000217869	2268
267	cell fraction	47	194.64	3.93187e-11	1257
45202	synapse	43	673.62	3.43947e-12	438
44459	plasma membrane part	41	66.11	0.000746834	1945
5626	insoluble fraction	38	212.25	3.73531e-10	959
30054	cell junction	37	378.76	2.48874e-11	609
44430	cytoskeletal part	36	157.89	1.46296e-07	1100
44456	synapse part	35	761.88	4.02537e-11	320
5624	membrane fraction	35	198.17	6.20266e-09	925
5654	nucleoplasm	34	90.42	0.000202746	1407
43005	neuron projection	33	464.08	5.29132e-12	461
44463	cell projection part	28	375.52	8.89178e-12	464
31982	vesicle	27	165.62	3.64302e-06	801
31410	cytoplasmic vesicle	26	164.36	6.09188e-06	775
5794	Golgi apparatus	24	82.2	0.003296	1038
97060	synaptic membrane	22	822.14	2.47211e-11	188
45211	postsynaptic membrane	20	872.85	1.1057e-11	162
43025	neuronal cell body	20	626.28	1.37543e-11	217
44297	cell body	20	579.32	3.82635e-11	232
16023	cytoplasmic membrane-bounded vesicle	18	175.42	0.000105673	515
31988	membrane-bounded vesicle	18	169.66	0.000137571	526
30424	axon	17	453.56	1.32628e-08	242
30425	dendrite	16	563.59	2.69214e-09	190
34702	ion channel complex	16	473.1	2.20591e-08	220
19717	synaptosome	15	876.87	4.4022e-11	121
12506	vesicle membrane	15	400.85	3.56208e-07	236
44433	cytoplasmic vesicle part	15	287.55	8.57599e-06	305
14069	postsynaptic density	14	1049.18	2.5249e-11	96
30659	cytoplasmic vesicle membrane	14	390.32	1.13816e-06	225
5625	soluble fraction	13	157.39	0.00177455	398
48471	perinuclear region of cytoplasm	12	154.88	0.00285933	371
33267	axon part	10	609.92	1.49026e-06	111
45121	membrane raft	10	340.23	9.85751e-05	179
5912	adherens junction	9	319.65	0.000313369	169
44445	cytosolic part	9	305.26	0.0004049	175
70161	anchoring junction	9	281.29	0.000629719	186
5938	cell cortex	8	291.56	0.00105694	161
30055	cell-substrate junction	7	363.53	0.000811694	119
30135	coated vesicle	7	344.84	0.00103425	124
34703	cation channel complex	7	288.46	0.00225606	142
43197	dendritic spine	6	565.92	0.000281073	71
44309	neuron spine	6	565.92	0.000281073	71
5925	focal adhesion	6	333.77	0.00266988	109
30136	clathrin-coated vesicle	6	314.74	0.00333774	114
5924	cell-substrate adherens junction	6	314.74	0.00333774	114
44306	neuron projection terminus	5	1131.26	4.79024e-05	32
34707	chloride channel complex	5	567.8	0.000902198	59
1726	ruffle	5	515.63	0.00130546	64
30665	clathrin coated vesicle membrane	5	496.98	0.0014992	66
42383	sarcolemma	5	488.07	0.00160363	67
30426	growth cone	5	447.23	0.00220763	72
30427	site of polarized growth	5	447.23	0.00220763	72
5891	voltage-gated calcium channel complex	4	1270.45	0.000184908	23
34704	calcium channel complex	4	916.79	0.000606848	31
43195	terminal button	4	827.07	0.000868223	34
43198	dendritic shaft	4	800.58	0.000970592	35
31234	extrinsic to internal side of plasma membrane	4	708.21	0.00146552	39

## Sheet: MolecularFunction All
GO ID	Gene Ontology Annotation	Sample genes with annotation (of 228)	% difference over expected	Probability	Total Genes in Genome with annotation
19904	protein domain specific binding	33	411.08	7.81597e-13	492
5515	protein binding	197	38.46	1.5979e-11	10841
19899	enzyme binding	31	200.52	4.34942e-08	786
15276	ligand-gated ion channel activity	12	608.81	1.32407e-07	129
22834	ligand-gated channel activity	12	608.81	1.32407e-07	129
32947	protein complex scaffold	7	1516.31	1.95445e-07	33
22836	gated channel activity	18	328.61	2.44488e-07	320
5230	extracellular ligand-gated ion channel activity	9	852.47	4.09617e-07	72
16247	channel regulator activity	8	852.47	1.83055e-06	64
4674	protein serine/threonine kinase activity	23	203.21	2.36358e-06	578
4672	protein kinase activity	24	183.97	4.35968e-06	644
5216	ion channel activity	18	235.34	8.04194e-06	409
5488	binding	213	11.62	8.04242e-06	14540
19900	kinase binding	14	311.88	8.67198e-06	259
8022	protein C-terminus binding	11	420.6	9.27229e-06	161
22838	substrate-specific channel activity	18	228.91	1.04649e-05	417
15267	channel activity	18	218.23	1.63207e-05	431
22803	passive transmembrane transporter activity	18	216.76	1.73619e-05	433
15075	ion transmembrane transporter activity	25	148.36	2.6957e-05	767
4707	MAP kinase activity	4	1931.93	3.52037e-05	15
8134	transcription factor binding	15	233.22	4.99851e-05	343
3682	chromatin binding	12	297.55	5.41356e-05	230
42802	identical protein binding	25	135.76	6.28993e-05	808
16773	phosphotransferase activity, alcohol group as acceptor	24	140.31	6.61162e-05	761
8092	cytoskeletal protein binding	20	166.42	6.91491e-05	572
4890	GABA-A receptor activity	4	1593.27	7.65119e-05	18
16301	kinase activity	25	132.59	7.80395e-05	819
5261	cation channel activity	13	251.26	9.41661e-05	282
8324	cation transmembrane transporter activity	20	159.17	0.000100659	588
149	SNARE binding	5	958.3	0.000100801	36
166	nucleotide binding	53	66.33	0.000103757	2428
5215	transporter activity	33	97.37	0.000133596	1274
19901	protein kinase binding	11	286.25	0.00014283	217
32555	purine ribonucleotide binding	45	73.7	0.000148063	1974
32553	ribonucleotide binding	45	73.61	0.000149796	1975
17076	purine nucleotide binding	45	72.65	0.000170111	1986
46982	protein heterodimerization activity	12	242.46	0.000221047	267
22857	transmembrane transporter activity	27	107.39	0.00026405	992
5326	neurotransmitter transporter activity	4	1119.16	0.000294295	25
22892	substrate-specific transporter activity	28	101.28	0.000328488	1060
43274	phospholipase binding	3	1978.11	0.000340532	11
16917	GABA receptor activity	4	1072.27	0.000344245	26
22891	substrate-specific transmembrane transporter activity	25	110.03	0.000374076	907
16772	transferase activity, transferring phosphorus-containing groups	26	105.94	0.000384072	962
5245	voltage-gated calcium channel activity	4	1028.85	0.000399981	27
5231	excitatory extracellular ligand-gated ion channel activity	5	693.72	0.000402913	48
30551	cyclic nucleotide binding	4	951	0.000530299	29
19002	GMP binding	3	1658.4	0.000578902	13
30165	PDZ domain binding	6	478.71	0.000598522	79
19905	syntaxin binding	4	915.96	0.000605633	30

## Sheet: BiologicalProcess Gain Only
GO ID	Gene Ontology Annotation	Sample genes with annotation (of 105)	% difference over expected	Probability	Total Genes in Genome with annotation
50789	regulation of biological process	78	42.77	2.2968e-06	8161
65007	biological regulation	78	35.09	3.35607e-05	8625
50794	regulation of cellular process	76	46.58	1.27829e-06	7745
50896	response to stimulus	64	42.33	0.00013338	6717
51716	cellular response to stimulus	56	64.28	7.54475e-06	5092
7165	signal transduction	50	66.68	2.60156e-05	4481
32501	multicellular organismal process	48	78.85	5.89266e-06	4009
23052	signaling	46	243.75	2.15938e-13	1999
16043	cellular component organization	45	99.35	6.80911e-07	3372
71840	cellular component organization or biogenesis	45	97.54	8.91141e-07	3403
32502	developmental process	43	66.75	0.000151164	3852
6810	transport	42	84.48	1.61429e-05	3401
51234	establishment of localization	42	82.28	2.18993e-05	3442
7154	cell communication	38	229.64	1.67222e-11	1722
71842	cellular component organization at cellular level	37	113.65	2.31407e-06	2587
71841	cellular component organization or biogenesis at cellular level	37	111.2	3.06313e-06	2617
65008	regulation of biological quality	35	149.92	1.16521e-07	2092
48519	negative regulation of biological process	34	104.06	1.98092e-05	2489
48523	negative regulation of cellular process	32	109.75	2.21907e-05	2279
23051	regulation of signaling	31	199.92	1.30441e-08	1544
48856	anatomical structure development	31	98.24	9.36306e-05	2336
6996	organelle organization	29	156.64	1.22776e-06	1688
7267	cell-cell signaling	25	405.35	8.9706e-12	739
3008	system process	25	141.87	2.27721e-05	1544
35556	intracellular signal transduction	25	122.29	9.22224e-05	1680
9966	regulation of signal transduction	23	163.28	1.36457e-05	1305
65009	regulation of molecular function	23	142.47	5.04168e-05	1417
7268	synaptic transmission	22	623.87	4.46154e-12	454
16310	phosphorylation	22	173.18	1.22982e-05	1203
6793	phosphorus metabolic process	22	138.32	9.81902e-05	1379
6796	phosphate metabolic process	22	138.32	9.81902e-05	1379
51239	regulation of multicellular organismal process	22	137.97	0.000100302	1381
10646	regulation of cell communication	21	186.48	9.82409e-06	1095
6468	protein phosphorylation	21	181.6	1.27656e-05	1114
50877	neurological system process	21	172.31	2.1155e-05	1152
7010	cytoskeleton organization	19	372.25	1.54472e-08	601
50790	regulation of catalytic activity	19	148.31	0.00018838	1143
42592	homeostatic process	18	191.32	3.76972e-05	923
19725	cellular homeostasis	15	315.72	2.91271e-06	539
6873	cellular ion homeostasis	14	386.36	1.03618e-06	430
55082	cellular chemical homeostasis	14	366.82	1.68067e-06	448
50801	ion homeostasis	14	340.28	3.3251e-06	475
48878	chemical homeostasis	14	238.4	6.28912e-05	618
30036	actin cytoskeleton organization	12	456.7	1.61604e-06	322
30029	actin filament-based process	12	399.32	4.96387e-06	359
50878	regulation of body fluid levels	12	214.49	0.000424247	570
44057	regulation of system process	11	326.8	5.33479e-05	385
45859	regulation of protein kinase activity	11	245.93	0.000335819	475
55080	cation homeostasis	10	311.52	0.000159698	363
45860	positive regulation of protein kinase activity	9	321.45	0.000288792	319
30003	cellular cation homeostasis	9	307.4	0.000370189	330
33674	positive regulation of kinase activity	9	306.17	0.000378444	331
50804	regulation of synaptic transmission	8	633.16	1.35878e-05	163
51969	regulation of transmission of nerve impulse	8	582.88	2.27283e-05	175
19226	transmission of nerve impulse	8	535.66	3.79693e-05	188
31644	regulation of neurological system process	8	535.66	3.79693e-05	188
35637	multicellular organismal signaling	8	535.66	3.79693e-05	188
6816	calcium ion transport	8	488.69	6.53501e-05	203
43405	regulation of MAP kinase activity	8	453.26	0.00010083	216
6874	cellular calcium ion homeostasis	8	440.75	0.000118162	221
55074	calcium ion homeostasis	8	428.78	0.000137889	226
72503	cellular divalent inorganic cation homeostasis	8	424.14	0.000146506	228
72507	divalent inorganic cation homeostasis	8	410.7	0.000175064	234
70838	divalent metal ion transport	8	391.79	0.000226379	243
72511	divalent inorganic cation transport	8	383.82	0.000252847	247
42391	regulation of membrane potential	7	793.73	1.33576e-05	117
187	activation of MAPK activity	7	736.53	2.05588e-05	125
7204	elevation of cytosolic calcium ion concentration	7	616.21	5.57397e-05	146
51480	cytosolic calcium ion homeostasis	7	570.3	8.47233e-05	156
43406	positive regulation of MAP kinase activity	7	561.81	9.17816e-05	158
7015	actin filament organization	7	500.96	0.000167332	174
71902	positive regulation of protein serine/threonine kinase activity	7	471.4	0.000228163	183
50890	cognition	6	522.42	0.00041181	144
60402	calcium ion transport into cytosol	5	1258.01	3.25713e-05	55
60401	cytosolic calcium ion transport	5	1233.76	3.55755e-05	56
19233	sensory perception of pain	5	1144.84	4.97983e-05	60
30900	forebrain development	5	1014.78	8.48537e-05	67
2000021	regulation of ion homeostasis	5	923.16	0.000127846	73
10522	regulation of calcium ion transport into cytosol	4	1472.43	0.000117479	38
32309	icosanoid secretion	3	2258.65	0.000261279	19
71715	icosanoid transport	3	2140.71	0.000305894	20
7271	synaptic transmission, cholinergic	3	2034.01	0.000355144	21
48169	regulation of long-term neuronal synaptic plasticity	3	1937.01	0.000409223	22

## Sheet: CellularLocation Gain Only
GO ID	Gene Ontology Annotation	Sample genes with annotation (of 106)	% difference over expected	Probability	Total Genes in Genome with annotation
44424	intracellular part	90	24.35	7.12443e-05	11891
5622	intracellular	90	19.98	0.000522092	12324
43229	intracellular organelle	80	29.76	0.000143874	10129
43226	organelle	80	29.28	0.000170703	10167
5737	cytoplasm	76	45.49	2.13706e-06	8582
16020	membrane	63	32.12	0.00189903	7834
44444	cytoplasmic part	60	59.12	7.62102e-06	6195
44422	organelle part	53	49.08	0.000327021	5841
44446	intracellular organelle part	52	48.27	0.000460128	5762
32991	macromolecular complex	47	98.6	3.72088e-07	3888
5886	plasma membrane	45	77.85	1.79391e-05	4157
43234	protein complex	44	123.87	3.35172e-08	3229
43228	non-membrane-bounded organelle	35	102.69	1.6817e-05	2837
43232	intracellular non-membrane-bounded organelle	35	102.69	1.6817e-05	2837
5829	cytosol	34	167.01	3.94871e-08	2092
42995	cell projection	28	371.33	1.55109e-11	976
5856	cytoskeleton	25	160.95	6.2638e-06	1574
267	cell fraction	22	187.54	5.55732e-06	1257
45202	synapse	21	687.7	1.12353e-11	438
30054	cell junction	20	439.55	6.71799e-10	609
5626	insoluble fraction	19	225.5	4.69492e-06	959
44430	cytoskeletal part	19	183.78	3.23678e-05	1100
43005	neuron projection	18	541.49	3.3228e-10	461
44456	synapse part	17	772.8	4.48085e-11	320
5624	membrane fraction	17	201.94	4.13502e-05	925
31982	vesicle	15	207.66	9.98406e-05	801
5794	Golgi apparatus	15	137.42	0.0015214	1038
44463	cell projection part	14	395.71	8.42402e-07	464
31410	cytoplasmic vesicle	14	196.79	0.000251387	775
97060	synaptic membrane	13	1036.06	1.41435e-10	188
45211	postsynaptic membrane	12	1116.98	3.19925e-10	162
43025	neuronal cell body	11	732.82	8.60953e-08	217
44297	cell body	11	678.97	1.69384e-07	232
16023	cytoplasmic membrane-bounded vesicle	11	250.92	0.000299931	515
31988	membrane-bounded vesicle	11	243.58	0.000358833	526
19717	synaptosome	8	986.23	7.35073e-07	121
34702	ion channel complex	8	497.43	5.95724e-05	220
12506	vesicle membrane	8	456.92	9.72912e-05	236
30424	axon	8	443.12	0.000115768	242
48471	perinuclear region of cytoplasm	8	254.27	0.00193466	371
30425	dendrite	7	505.29	0.000161578	190
30659	cytoplasmic vesicle membrane	7	411.13	0.0004516	225
14069	postsynaptic density	5	755.69	0.000299299	96
33267	axon part	5	640.06	0.000583977	111
34707	chloride channel complex	4	1013.85	0.000456254	59
43197	dendritic spine	4	825.59	0.000921143	71
44309	neuron spine	4	825.59	0.000921143	71
31234	extrinsic to internal side of plasma membrane	3	1163.79	0.00170814	39
16580	Sin3 complex	2	4007.31	0.00100334	8
70822	Sin3-type complex	2	4007.31	0.00100334	8

## Sheet: MolecularFunction Gain Only
GO ID	Gene Ontology Annotation	Sample genes with annotation (of 110)	% difference over expected	Probability	Total Genes in Genome with annotation
5230	extracellular ligand-gated ion channel activity	8	1654.85	1.71004e-08	72
19904	protein domain specific binding	16	413.61	8.09343e-08	492
5515	protein binding	93	35.49	2.72768e-07	10841
15276	ligand-gated ion channel activity	8	879.45	1.6141e-06	129
22834	ligand-gated channel activity	8	879.45	1.6141e-06	129
4890	GABA-A receptor activity	4	3409.7	4.34791e-06	18
16917	GABA receptor activity	4	2329.79	2.04285e-05	26
22836	gated channel activity	10	393.55	3.59831e-05	320
4674	protein serine/threonine kinase activity	13	255.22	7.38612e-05	578

## Sheet: BiologicalProcess Loss Only
GO ID	Gene Ontology Annotation	Sample genes with annotation (of 82)	% difference over expected	Probability	Total Genes in Genome with annotation
65007	biological regulation	65	44.15	3.71336e-06	8625
50789	regulation of biological process	62	45.32	9.45984e-06	8161
50896	response to stimulus	53	50.93	5.42724e-05	6717
48518	positive regulation of biological process	35	137.07	1.74703e-07	2824
32502	developmental process	35	73.8	0.000233848	3852
32501	multicellular organismal process	35	66.99	0.000526908	4009
6810	transport	34	91.22	4.22035e-05	3401
51234	establishment of localization	34	88.95	5.45904e-05	3442
65008	regulation of biological quality	31	183.45	2.24016e-08	2092
48522	positive regulation of cellular process	31	134.65	1.67532e-06	2527
42221	response to chemical stimulus	28	128.49	1.14729e-05	2344
23052	signaling	27	158.36	1.71385e-06	1999
51239	regulation of multicellular organismal process	23	218.57	3.65651e-07	1381
65009	regulation of molecular function	22	196.98	2.29607e-06	1417
48583	regulation of response to stimulus	22	122.07	0.000211341	1895
6793	phosphorus metabolic process	21	191.29	5.63809e-06	1379
6796	phosphate metabolic process	21	191.29	5.63809e-06	1379
3008	system process	21	160.16	3.1721e-05	1544
23051	regulation of signaling	21	160.16	3.1721e-05	1544
7154	cell communication	20	122.16	0.000441666	1722
6468	protein phosphorylation	19	226.24	3.44977e-06	1114
16310	phosphorylation	19	202.11	1.04833e-05	1203
9653	anatomical structure morphogenesis	19	171.02	4.77618e-05	1341
10033	response to organic substance	19	151.16	0.000132597	1447
51649	establishment of localization in cell	19	134.32	0.000325867	1551
51704	multi-organism process	18	317.34	1.91265e-07	825
32268	regulation of cellular protein metabolic process	18	234.93	4.5751e-06	1028
51246	regulation of protein metabolic process	18	198.62	2.20311e-05	1153
7610	behavior	17	652.72	5.78312e-11	432
31399	regulation of protein modification process	17	313.19	5.11942e-07	787
50790	regulation of catalytic activity	17	184.49	7.15047e-05	1143
22607	cellular component assembly	17	149.56	0.000346875	1303
50793	regulation of developmental process	16	195.13	7.87821e-05	1037
1932	regulation of protein phosphorylation	15	358.34	7.32158e-07	626
42325	regulation of phosphorylation	15	328.24	1.71069e-06	670
19220	regulation of phosphate metabolic process	15	315.83	2.45995e-06	690
51174	regulation of phosphorus metabolic process	15	315.83	2.45995e-06	690
7267	cell-cell signaling	15	288.26	5.67969e-06	739
10604	positive regulation of macromolecule metabolic process	15	154.81	0.000659173	1126
7268	synaptic transmission	14	489.85	8.63744e-08	454
46903	secretion	14	275.59	1.76357e-05	713
51049	regulation of transport	14	258.49	2.95545e-05	747
44093	positive regulation of molecular function	14	225.78	8.34064e-05	822
2682	regulation of immune system process	14	214.68	0.000120499	851
42592	homeostatic process	14	190.13	0.000280197	923
33554	cellular response to stress	14	184.28	0.000344836	942
70887	cellular response to chemical stimulus	14	179.24	0.000413168	959
32879	regulation of localization	14	171.05	0.000556667	988
19725	cellular homeostasis	13	361.34	4.10029e-06	539
6461	protein complex assembly	13	301.07	1.83918e-05	620
43085	positive regulation of catalytic activity	13	253.72	6.75368e-05	703
71822	protein complex subunit organization	13	235.13	0.000116383	742
7167	enzyme linked receptor protein signaling pathway	13	224.2	0.000161772	767
65003	macromolecular complex assembly	13	181.29	0.000634837	884
44057	regulation of system process	12	496.2	7.10099e-07	385
55082	cellular chemical homeostasis	12	412.36	3.44608e-06	448
48878	chemical homeostasis	12	271.42	8.35441e-05	618
9725	response to hormone stimulus	12	254.22	0.000130716	648
9719	response to endogenous stimulus	12	221.03	0.00032418	715
71310	cellular response to organic substance	12	194.66	0.000697784	779
6873	cellular ion homeostasis	11	389.32	1.40647e-05	430
50801	ion homeostasis	11	342.97	3.52159e-05	475
45859	regulation of protein kinase activity	11	342.97	3.52159e-05	475
43549	regulation of kinase activity	11	326.79	4.9361e-05	493
51338	regulation of transferase activity	11	314.19	6.46535e-05	508
32940	secretion by cell	11	250.68	0.00027841	600
22603	regulation of anatomical structure morphogenesis	10	367.68	5.22128e-05	409
60341	regulation of cellular localization	10	313.13	0.000145597	463
9887	organ morphogenesis	10	292.77	0.000219173	487
2684	positive regulation of immune system process	10	244.03	0.000623566	556
31401	positive regulation of protein modification process	9	451.77	3.56237e-05	312
43434	response to peptide hormone stimulus	9	371.65	0.000118965	365
2252	immune effector process	9	369.08	0.000123981	367
32270	positive regulation of cellular protein metabolic process	9	340.29	0.000199385	391
46649	lymphocyte activation	9	291.26	0.000474287	440
51247	positive regulation of protein metabolic process	9	277.53	0.000613256	456
42391	regulation of membrane potential	8	1207.9	1.69418e-07	117
71900	regulation of protein serine/threonine kinase activity	8	418.73	0.000151976	295
165	MAPKKK cascade	8	388.9	0.000227573	313
45860	positive regulation of protein kinase activity	8	379.7	0.000258755	319
33674	positive regulation of kinase activity	8	362.31	0.000331666	331
32870	cellular response to hormone stimulus	8	355.43	0.000366628	336
51347	positive regulation of transferase activity	8	350.07	0.000396716	340
71495	cellular response to endogenous stimulus	8	331.05	0.000528026	355
50804	regulation of synaptic transmission	7	721.45	2.27451e-05	163
1934	positive regulation of protein phosphorylation	7	669.52	3.45989e-05	174
51969	regulation of transmission of nerve impulse	7	665.12	3.589e-05	175
19226	transmission of nerve impulse	7	612.21	5.66093e-05	188
31644	regulation of neurological system process	7	612.21	5.66093e-05	188
35637	multicellular organismal signaling	7	612.21	5.66093e-05	188
42327	positive regulation of phosphorylation	7	590.19	6.90292e-05	194
45937	positive regulation of phosphate metabolic process	7	576.24	7.84845e-05	198
10562	positive regulation of phosphorus metabolic process	7	576.24	7.84845e-05	198
43405	regulation of MAP kinase activity	7	519.89	0.000135065	216
48812	neuron projection morphogenesis	7	497.75	0.000169091	224
48858	cell projection morphogenesis	7	464.96	0.000238952	237
32990	cell part morphogenesis	7	453.29	0.000271343	242
43623	cellular protein complex assembly	7	409.11	0.000448209	263
35176	social behavior	6	4682.01	2.06679e-09	24
51705	behavioral interaction between organisms	6	2769.21	5.6464e-08	40
51607	defense response to virus	6	1282.75	4.64424e-06	83
60537	muscle tissue development	6	803.69	5.29928e-05	127
10638	positive regulation of organelle organization	6	789.68	5.78298e-05	129
7611	learning or memory	6	762.92	6.85625e-05	133
50890	cognition	6	697	0.000106464	144
43406	positive regulation of MAP kinase activity	6	626.38	0.000176972	158
1763	morphogenesis of a branching structure	6	583.14	0.000246805	168
71902	positive regulation of protein serine/threonine kinase activity	6	527.15	0.000390399	183
6816	calcium ion transport	6	465.36	0.000675241	203
51899	membrane depolarization	5	1638.91	9.78331e-06	55
31334	positive regulation of protein complex assembly	5	1494	1.50488e-05	60
7612	learning	5	1210.14	3.92474e-05	73
18105	peptidyl-serine phosphorylation	5	1052.29	7.28319e-05	83
7519	skeletal muscle tissue development	5	1038.57	7.71263e-05	84
18209	peptidyl-serine modification	5	906.74	0.000138402	95
2000027	regulation of organ morphogenesis	5	793.83	0.000241823	107
14706	striated muscle tissue development	5	710.51	0.000380569	118
42692	muscle cell differentiation	5	683.94	0.000443602	122
187	activation of MAPK activity	5	665.12	0.000495818	125
43254	regulation of protein complex assembly	5	659.05	0.000514211	126
33138	positive regulation of peptidyl-serine phosphorylation	4	2150.36	2.85545e-05	34
32273	positive regulation of protein polymerization	4	1913.48	4.47327e-05	38
33135	regulation of peptidyl-serine phosphorylation	4	1679.35	7.33176e-05	43
50688	regulation of defense response to virus	4	1316.89	0.000179862	54
55001	muscle cell development	4	1134.07	0.000307367	62
51495	positive regulation of cytoskeleton organization	4	1041.97	0.000414045	67
2831	regulation of response to biotic stimulus	4	993.03	0.000489453	70
48745	smooth muscle tissue development	3	4314.17	3.79279e-05	13
48538	thymus development	3	2195.37	0.000291512	25
32436	positive regulation of proteasomal ubiquitin-dependent protein catabolic process	3	2107.08	0.000328296	26
60078	regulation of postsynaptic membrane potential	3	1949.43	0.000410548	28
35094	response to nicotine	3	1878.76	0.000456198	29
18107	peptidyl-threonine phosphorylation	3	1693.25	0.000612296	32
60501	positive regulation of epithelial cell proliferation involved in lung morphogenesis	2	7551.22	0.000267252	5
2000794	regulation of epithelial cell proliferation involved in lung morphogenesis	2	7551.22	0.000267252	5
60017	parathyroid gland development	2	7551.22	0.000267252	5
60502	epithelial cell proliferation involved in lung morphogenesis	2	6276.02	0.000399516	6

## Sheet: CellularLocation Loss Only
GO ID	Gene Ontology Annotation	Sample genes with annotation (of 85)	% difference over expected	Probability	Total Genes in Genome with annotation
5737	cytoplasm	57	36.08	0.000681617	8582
16020	membrane	54	41.23	0.000430603	7834
44422	organelle part	44	54.34	0.000391032	5841
5886	plasma membrane	38	87.29	1.94268e-05	4157
45202	synapse	18	741.98	1.51619e-11	438
267	cell fraction	17	177.09	0.000102446	1257
44456	synapse part	15	860.39	6.91889e-11	320
30054	cell junction	15	404.64	2.24701e-07	609
5626	insoluble fraction	13	177.73	0.000728913	959
42995	cell projection	13	172.9	0.000857702	976
43005	neuron projection	10	344.43	8.12911e-05	461
14069	postsynaptic density	8	1607.35	2.15127e-08	96
45211	postsynaptic membrane	7	785.29	1.42172e-05	162
97060	synaptic membrane	7	662.86	3.70735e-05	188
43025	neuronal cell body	7	560.91	9.1726e-05	217
30659	cytoplasmic vesicle membrane	7	537.41	0.000114942	225
44297	cell body	7	518.18	0.000138985	232
12506	vesicle membrane	7	507.7	0.000154461	236
30424	axon	7	492.63	0.000180271	242
44433	cytoplasmic vesicle part	7	370.22	0.000724941	305
19717	synaptosome	6	915.95	2.77615e-05	121
34702	ion channel complex	6	458.77	0.000723701	220
60076	excitatory synapse	2	5022.06	0.000646767	8

## Sheet: MolceularFunction Loss Only
GO ID	Gene Ontology Annotation	Sample genes with annotation (of 88)	% difference over expected	Probability	Total Genes in Genome with annotation
5515	protein binding	76	38.4	5.63674e-07	10841
42802	identical protein binding	15	266.5	1.20215e-05	808
19900	kinase binding	8	509.79	5.03061e-05	259
32947	protein complex scaffold	6	3489.46	1.41179e-08	33
4707	MAP kinase activity	3	3848.41	5.46791e-05	15
