# Supplementary material for: Network Topologies and Convergent Aetiologies Arising from Deletions and Duplications Observed in Individuals with Autism
Source: PLoS Genet. 2013 Jun 6;9(6):e1003523. doi: 10.1371/journal.pgen.1003523 (PMC3675007; doi:10.1371/journal.pgen.1003523)
Supplement: Table S7 — Genes annotated with GO terms “positive regulation of biological process” (GO:0048518) and/or “negative regulation of biological process” (GO:0048519) within each set of de novo CNVs considered in this study. The p-value is the raw uncorrected value derived from comparison to all genes. “%Change” gives the percent change over or under that expected against the background of all genes. (XLSX) [file pgen.1003523.s014.xlsx]

## Sheet: Sheet1
			positive regulation of biological process (GO:0048518)			negative regulation of biological process (GO:0048519)
CNV Set	Copy Change	Total GO genes in set	POS Reg genes in set	P-value	%Change	NEG Reg genes in set	P-value	%Change
AGP	Gain	19	6	0.111	0.754	5	0.172	0.6583
Levy et al	Gain	37	7	0.509	0.0508	8	0.224	0.3625
Marshall et al	Gain	44	11	0.155	0.3885	15	0.00229	1.1483
Sanders et al	Gain	45	7	0.724	-0.136	15	0.00294	1.1006
AGP	Loss	18	5	0.212	0.5428	2	0.804	-0.2998
Levy et al	Loss	39	15	0.0021	1.1362	8	0.271	0.2927
Marshall et al	Loss	41	15	0.00369	1.032	12	0.0221	0.8444
Sanders et al	Loss	46	18	0.00061	1.1734	9	0.302	0.2329
